# Supplementary material for: Detection of Clade 2.3.4.4b Avian Influenza A(H5N8) Virus in Cambodia, 2021
Source: Emerg Infect Dis. 2023 Jan;29(1):170–4. doi: 10.3201/eid2901.220934 (PMC9796211; doi:10.3201/eid2901.220934)
Supplement: Appendix 2 — Authors and originating and submitting laboratories of the sequences from the GISAID database [file 22-0934-Techapp-s2.xlsx]

## Sheet: Appendix 2 Table
Article DOI: https://doi.org/10.3201/eid2901.220934
Detection of Clade 2.3.4.4b Avian Influenza A(H5N8) Virus in Cambodia, 2021
Appendix 2 Table. Authors and originating and submitting laboratories of the sequences from the GISAID database
Isolate_Id	Location	Collection_Date	Isolate_Name	Originating_Lab	Submitting_Lab	Authors
EPI_ISL_100260	Asia / Vietnam / Tinh Khanh Hoa	2010-03-04	A/duck/Vietnam/NCVD-430/2010	National Institute of Hygiene and Epidemiology	Centers for Disease Control and Prevention	Davis,Todd; Rivailler,Pierre; Nguyen,Tung
EPI_ISL_10053	Europe / Russian Federation / Astrakhan Oblast	2005-11-26	A/Cygnus olor/Astrakhan/Ast05-2-5/2005
EPI_ISL_10058	Asia / China / Anhui Province	2005-11-08	A/Anhui/1/2005			Li,Y.; Shi,J.; Zhong,G.; Deng,G.; Tian,G.; Ge,J.; Zeng,X.; Song,J.; Zhao,D.; Liu,L.; Jiang,Y.; Guan,Y.; Bu,Z.; Chen,H.
EPI_ISL_10059	Asia / China / Anhui Province	2005	A/Anhui/2/2005			Li,Y.; Shi,J.; Zhong,G.; Deng,G.; Tian,G.; Ge,J.; Zeng,X.; Song,J.; Zhao,D.; Liu,L.; Jiang,Y.; Guan,Y.; Bu,Z.; Chen,H.
EPI_ISL_1009687	Asia / Korea, Republic of / GB	2020-12-31	A/quail/Korea/H551/2020	Animal and Plant Quarantine Agency (APQA)	Animal and Plant Quarantine Agency (S-2158)
EPI_ISL_1009688	Asia / Korea, Republic of / JN	2021-01-01	A/chicken/Korea/H001/2021	Animal and Plant Quarantine Agency (APQA)	Animal and Plant Quarantine Agency (S-2158)
EPI_ISL_1009690	Asia / Korea, Republic of / CN	2021-01-04	A/chicken/Korea/H008/2021	Animal and Plant Quarantine Agency (APQA)	Animal and Plant Quarantine Agency (S-2158)
EPI_ISL_1009711	Asia / Korea, Republic of / JN	2021-01-06	A/duck/Korea/H016/2021	Animal and Plant Quarantine Agency (APQA)	Animal and Plant Quarantine Agency (S-2158)
EPI_ISL_10107	Asia / Turkey	2005	A/turkey/Turkey/1/2005
EPI_ISL_101237	Africa / Egypt	2011	A/chicken/Egypt/11VIR4453-137/VRLCU/2011	Istituto Zooprofilattico Sperimentale Delle Venezie	Istituto Zooprofilattico Sperimentale Delle Venezie	Valastro, V.; Fusaro, A.; Monne, I.; Hussein, H.A.; Rohiam, M.; El Sanousi, A.A.; Abdel hamid, H.S.; Sultan, H.A.; Adel hafez, A.; Sedik, M.; Cattoli, G.
EPI_ISL_10128	Asia / Iraq	2006	A/domestic cat/Iraq/820/2006
EPI_ISL_10129	Asia / Iraq	2006	A/domestic goose/Iraq/812/2006
EPI_ISL_10183	Asia / Indonesia	2004	A/chicken/Bangli Bali/BBPV6-1/2004
EPI_ISL_10206	Asia / Vietnam	2003	A/mallard/Vietnam/21/2003
EPI_ISL_10216	Asia / Vietnam	2003	A/mallard/Vietnam/3/2003
EPI_ISL_10218	Asia / Vietnam	2003	A/chicken/Vietnam/5/2003
EPI_ISL_10234	Asia / Vietnam	2005	A/duck/Vietnam/557/2005
EPI_ISL_10239	Asia / Vietnam	2004	A/chicken/Vietnam/134/2004
EPI_ISL_10243	Asia / Vietnam	2004	A/duck/Vietnam/258/2004
EPI_ISL_102993	Asia / China / Guizhou Province	2012-01-22	A/Guizhou/1/2012		WHO Chinese National Influenza Center
EPI_ISL_103050	Asia / India	2011-02-01	A/duck/India/02CA10/2011			Tosh,C.; Nagarajan,S.; Murugkar,H.V.; Katare,M.; Jain,R.; Behera,P.; Dubey,S.C.
EPI_ISL_103051	Asia / India / Tripura	2011-03-06	A/chicken/India/CA0303/2011			Nagarajan,S.; Syed,Z.; Tosh,C.; Jain,R.; Pandey,M.; Murugkar,H.V.; Dubey,S.C.
EPI_ISL_103068	Europe / Ukraine	2008	A/chicken/Ukraine/AV453/2008			Pybus,O.; Perrins,C.; Choudhury,B.; Manvell,R.; Nunez,A.; Schulenburg,B.; Sheldon,B.; Brown,I.
EPI_ISL_103184	Asia / India / West Bengal	2008-01-12	A/chicken/West Bengal/82583/2008			Tosh,C.; Syed,Z.; Nagarajan,S.; Murugkar,H.V.; Dubey,S.C.
EPI_ISL_103347	Europe / United Kingdom / Dorset	2008-01-01	A/swan/England/AV346-2195/2008			Pybus,O.; Perrins,C.; Choudhury,B.; Manvell,R.; Nunez,A.; Schulenburg,B.; Sheldon,B.; Brown,I.
EPI_ISL_103348	Europe / United Kingdom / Dorset	2008-01-01	A/swan/England/AV314-2149/2008			Pybus,O.; Perrins,C.; Choudhury,B.; Manvell,R.; Nunez,A.; Schulenburg,B.; Sheldon,B.; Brown,I.
EPI_ISL_103350	Europe / United Kingdom / Dorset	2008-01-01	A/swan/England/AV380-2326/2008			Pybus,O.; Perrins,C.; Choudhury,B.; Manvell,R.; Nunez,A.; Schulenburg,B.; Sheldon,B.; Brown,I.
EPI_ISL_103351	Europe / United Kingdom / Dorset	2008-01	A/swan/England/AV56-489/2008			Pybus,O.; Perrins,C.; Choudhury,B.; Manvell,R.; Nunez,A.; Schulenburg,B.; Sheldon,B.; Brown,I.
EPI_ISL_103376	Europe / United Kingdom / Dorset	2008-02-01	A/Canada goose/England/AV578-8276/2008			Pybus,O.; Perrins,C.; Choudhury,B.; Manvell,R.; Nunez,A.; Schulenburg,B.; Sheldon,B.; Brown,I.
EPI_ISL_10339	Europe / Ukraine	2005	A/chicken/Crimea/04/2005
EPI_ISL_10340	Europe / Ukraine	2005	A/chicken/Crimea/08/2005
EPI_ISL_103679	Europe / Italy	1998	A/chicken/Italy/8/1998			Heider,A.; Mochalova,L.; Harder,T.; Tuzikov,A.; Bovin,N.; Schweiger,B.
EPI_ISL_103695	Europe / Germany	2006	A/whooperswan/Germany/R65-2/2006			Heider,A.; Mochalova,L.; Harder,T.; Tuzikov,A.; Bovin,N.; Schweiger,B.
EPI_ISL_10372	Asia / Israel	2006	A/turkey/Israel/446/2006
EPI_ISL_103856	Asia / Bangladesh	2010	A/chicken/Bangladesh/11rs1984-9/2010			Fusaro,A.; Salviato,A.; Monne,I.; Yamage,M.; Giasuddin,M.; Khan,S.R.; Cattoli,G.
EPI_ISL_103857	Asia / Bangladesh	2010	A/chicken/Bangladesh/11rs1984-10/2010			Fusaro,A.; Salviato,A.; Monne,I.; Yamage,M.; Giasuddin,M.; Khan,S.R.; Cattoli,G.
EPI_ISL_1038924	Europe / Russian Federation / Astrakhan Oblast	2020-12-12	A/Astrakhan/3212/2020	Center of Hygiene and Epidemiology in Astrakhan Region	State Research Center of Virology and Biotechnology (VECTOR)	Pyankova, O; Susloparov, I; Marchenko, V; Ryzhikov, A
EPI_ISL_10407	Africa / Niger	2006	A/chicken/Niger/2130-8/2006
EPI_ISL_10408	Africa / Niger	2006-05	A/chicken/Niger/2130-7/2006
EPI_ISL_10413	Asia / Lao, People's Democratic Republic	2006	A/duck/Laos/3295/2006
EPI_ISL_104847	Asia / Indonesia / East Kalimantan	2010-04	A/chicken/EastKalimantan/UT498/2010			Nidom,C.A.; Yamada,S.; Nidom,R.V.; Rahmawati,K.; Alamudi,M.Y.; Kholik; Indrasari,S.; Hayati,R.S.; Iwatsuki-Horimoto,K.; Kawaoka,Y.
EPI_ISL_104853	Asia / Indonesia / East Kalimantan	2010-06	A/chicken/EastKalimantan/UT581/2010			Nidom,C.A.; Yamada,S.; Nidom,R.V.; Rahmawati,K.; Alamudi,M.Y.; Kholik; Indrasari,S.; Hayati,R.S.; Iwatsuki-Horimoto,K.; Kawaoka,Y.
EPI_ISL_10534	Asia / India / Maharashtra	2006	A/chicken/Jalgaon/8824/2006
EPI_ISL_105933	Asia / Korea, Republic of	2009-09	A/wild duck/Korea/CSM4-12/2009			Kim,B.-S.; Kang,H.-M.; Choi,J.-G.; Kim,M.-C.; Kim,H.-R.; Paek,M.-R.; Kwon,J.-H.; Lee,Y.-J.
EPI_ISL_105935	Asia / Japan / Miyazaki	2011-01	A/chicken/Miyazaki/M6/2011			Sakoda,Y.; Ito,H.; Uchida,Y.; Okamatsu,M.; Yamamoto,N.; Soda,K.; Nomura,N.; Kuribayashi,S.; Shichinohe,S.; Sunden,Y.; Umemura,T.; Usui,T.; Ozaki,H.; Yamaguchi,T.; Murase,T.; Ito,T.; Saito,T.; Takada,A.; Kida,H.; Takemae,N.; Hikono,H.; Uchida,Y.; Suzuki,Y.; Shirakura,M.; Kawaguchi,A.; Nobusawa,E.; Tanikawa,T.; Hikono,H.; Takemae,N.; Mase,M.; Kanehira,K.; Hayashi,T.; Tagawa,Y.; Tashiro,M.; Saito,T.
EPI_ISL_105990	Asia / Indonesia / Jakarta	2012-01-13	A/Indonesia/NIHRD11949/2012	National Institute of Health Research and Development	National Institute of Health Research and Development	Pawestri,H.A;Puspa,K.D;Ikawati,H.D;Setiawaty,V;Sampurno,O.D
EPI_ISL_105998	Europe / Bulgaria	2010-03-01	A/common buzzard/Bulgaria/38WB/2010			Marinova-Petkova,A.; Franks,J.S.; Darnell,D.; Webster,R.G.
EPI_ISL_106075	Asia / Indonesia	2004-10	A/chicken/Banten/Pdgl-Kas/2004			Dharmayanti,N.L.P.I.; Indriani,R.; Darminto,D.; Ibrahim,F.; Soebandrio,A.
EPI_ISL_106282	Asia / Turkey	2005-12-01	A/chicken/Turkey/Hilvan ist271/2005			Unsal Baca,A.; Sait,A.; Atil,E.
EPI_ISL_106340	Asia / Turkey	2008-03-17	A/chicken/Turkey/Ipsala563/2008			Unsal Baca,A.; Sait,A.; Atil,E.
EPI_ISL_10651	Asia / China	2006	A/common magpie/Hong Kong/2125/2006
EPI_ISL_10655	Asia / China	2006	A/large-billed crow/Hong Kong/2512/2006
EPI_ISL_10658	Asia / China	2006	A/common magpie/Hong Kong/3033/2006
EPI_ISL_10659	Asia / China	2006	A/robin/Hong Kong/75/2006
EPI_ISL_10660	Asia / China	2006	A/chicken/Hong Kong/282/2006
EPI_ISL_10662	Asia / China	2006	A/crested myna/Hong Kong/540/2006
EPI_ISL_10663	Asia / China	2006	A/common magpie/Hong Kong/645/2006
EPI_ISL_10667	Asia / China	2006	A/goose/Guiyang/337/2006
EPI_ISL_10685	Asia / China / Guangxi Zhuang Autonomous Region	2005	A/duck/Guangxi/5165/2005
EPI_ISL_10688	Asia / China / Guangxi Zhuang Autonomous Region	2005	A/duck/Guangxi/5457/2005
EPI_ISL_10723	Asia / China / Fujian Province	2005	A/duck/Fujian/10934/2005
EPI_ISL_10747	Asia / China / Guangxi Zhuang Autonomous Region	2005	A/duck/Guangxi/4016/2005
EPI_ISL_1081369	Asia / China / Chongqinq Municipality	2021-01-02	A/Chongqing/00013/2021	Chongqing Municipal Center for Disease Control and Prevention	WHO Chinese National Influenza Center
EPI_ISL_1081370	Asia / China / Anhui Province	2020-12-22	A/Anhui/2021-00011/2020	Anhui Provincial Center for Disease Control and Prevention	WHO Chinese National Influenza Center
EPI_ISL_108415	Asia / Korea, Republic of	2011-01	A/chicken/Korea/SJ378/2011			Kim,H.R.; Lee,Y.J.; Park,C.K.; Oem,J.K.; Lee,O.S.; Kang,H.M.; Choi,J.G.; Bae,Y.C.
EPI_ISL_108424	Asia / Korea, Republic of	2011-01	A/duck/Korea/AS117/2011			Kim,H.R.; Lee,Y.J.; Park,C.K.; Oem,J.K.; Lee,O.S.; Kang,H.M.; Choi,J.G.; Bae,Y.C.
EPI_ISL_108425	Asia / Korea, Republic of	2011-02	A/chicken/Korea/IC546/2011			Kim,H.R.; Lee,Y.J.; Park,C.K.; Oem,J.K.; Lee,O.S.; Kang,H.M.; Choi,J.G.; Bae,Y.C.
EPI_ISL_108433	Asia / Korea, Republic of	2011-01	A/whooper swan/Korea/Q28/2011			Kim,H.R.; Lee,Y.J.; Park,C.K.; Oem,J.K.; Lee,O.S.; Kang,H.M.; Choi,J.G.; Bae,Y.C.
EPI_ISL_108437	Asia / Korea, Republic of	2011-01	A/duck/Korea/NJ83/2011			Kim,H.R.; Lee,Y.J.; Park,C.K.; Oem,J.K.; Lee,O.S.; Kang,H.M.; Choi,J.G.; Bae,Y.C.
EPI_ISL_108439	Asia / Korea, Republic of	2010-12	A/chicken/Korea/Iksan/2010			Kim,H.R.; Lee,Y.J.; Park,C.K.; Oem,J.K.; Lee,O.S.; Kang,H.M.; Choi,J.G.; Bae,Y.C.
EPI_ISL_109860	Asia / Cambodia	2011-04-26	A/environment/Cambodia/C425D/2011			Buchy,P.; Sorn,S.; Allal,L.
EPI_ISL_109862	Asia / Cambodia	2011-04-26	A/environment/Cambodia/C433W/2011			Buchy,P.; Sorn,S.; Allal,L.
EPI_ISL_110159	Asia / Cambodia	2012-01-10	A/Cambodia/W0112303/2012			Buchy,P.
EPI_ISL_11112	Asia / Thailand	2006	A/chicken/Thailand/PC-170/2006
EPI_ISL_1121143	Europe / Ukraine / Kherson Oblast / Kalanchatskiy District, Novooleksandrivka	2016-11-14	A/chicken/Ukraine/1/2016	State Scientific and Research Institute of Laboratory Diagnostics and Veterinary and Sanitary Expertise (SSRILDVSE)	Animal and Plant Health Agency (APHA)	Maryna, Sapachova; Ganna, Kovalenko; Mykola, Sushko; Maksym, Bezymennyi; Denys, Muzyka; Natalia, Usachenko; Andrii, Mezhenskyi; Artur, Abramov; Stephen, Essen; Nicola S, Lewis; Eric, Bortz
EPI_ISL_1121144	Europe / Ukraine / Kherson Oblast / Kalanchatskiy District, Novooleksandrivka	2016-11-14	A/chicken/Ukraine/3/2016	State Scientific and Research Institute of Laboratory Diagnostics and Veterinary and Sanitary Expertise (SSRILDVSE)	Animal and Plant Health Agency (APHA)	Maryna, Sapachova; Ganna, Kovalenko; Mykola, Sushko; Maksym, Bezymennyi; Denys, Muzyka; Natalia, Usachenko; Andrii, Mezhenskyi; Artur, Abramov; Stephen, Essen; Nicola S, Lewis; Eric, Bortz
EPI_ISL_1121145	Europe / Ukraine / Kherson Oblast / Kalanchatskiy District, Novooleksandrivka	2016-11-14	A/duck/Ukraine/4/2016	State Scientific and Research Institute of Laboratory Diagnostics and Veterinary and Sanitary Expertise (SSRILDVSE)	Animal and Plant Health Agency (APHA)	Maryna, Sapachova; Ganna, Kovalenko; Mykola, Sushko; Maksym, Bezymennyi; Denys, Muzyka; Natalia, Usachenko; Andrii, Mezhenskyi; Artur, Abramov; Stephen, Essen; Nicola S, Lewis; Eric, Bortz
EPI_ISL_11231	Europe / Switzerland	2006	A/common coot/Switzerland/V544/2006
EPI_ISL_1123263	Europe / United Kingdom / Orkney	2020-12-15	A/chicken/Scotland/043405/2020	Animal and Plant Health Agency (APHA)	Animal and Plant Health Agency (APHA)
EPI_ISL_1123350	Europe / United Kingdom / Dorset	2020-12-17	A/chicken/England/043683/2020	Animal and Plant Health Agency (APHA)	Animal and Plant Health Agency (APHA)
EPI_ISL_1123351	Europe / United Kingdom / Norfolk	2020-12-17	A/duck/England/043628/2020	Animal and Plant Health Agency (APHA)	Animal and Plant Health Agency (APHA)
EPI_ISL_1123355	Europe / United Kingdom / Isle of Anglesey	2021-01-26	A/pheasant/Wales/000252/2021	Animal and Plant Health Agency (APHA)	Animal and Plant Health Agency (APHA)
EPI_ISL_1123357	Europe / United Kingdom / Lincolnshire	2020-11-08	A/brent_goose/England/233339/2020	Animal and Plant Health Agency (APHA)	Animal and Plant Health Agency (APHA)
EPI_ISL_1123358	Europe / United Kingdom / Northumberland	2020-11-12	A/brent_goose/England/095684/2020	Animal and Plant Health Agency (APHA)	Animal and Plant Health Agency (APHA)
EPI_ISL_1123360	Europe / United Kingdom / Norfolk	2020-12-01	A/mute_swan/England/234135/2020	Animal and Plant Health Agency (APHA)	Animal and Plant Health Agency (APHA)
EPI_ISL_1123361	Europe / United Kingdom / Fife	2021-02-10	A/pheasant/Scotland/000348/2021	Animal and Plant Health Agency (APHA)	Animal and Plant Health Agency (APHA)
EPI_ISL_11405	North America / Canada / Ontario	2005	A/mallard/ON/499/2005			Pei,Y.; Swinton,J.; Ojkic,D.; Sharif,S.
EPI_ISL_11408	Asia / India	2006	A/chicken/India/NIV33487/06
EPI_ISL_11414	Asia / Thailand	2006	A/chicken/Nakhonphanom/NIAH113718/2006
EPI_ISL_11416	Europe / United Kingdom	2007	A/turkey/England/250/2007
EPI_ISL_11417	Africa / Egypt	2006	A/chicken/Egypt/1078-NAMRU3/2006
EPI_ISL_11425	Europe / Hungary	2007	A/goose/Hungary/3413/2007
EPI_ISL_11443	Asia / Cambodia	2005	A/Cambodia/JP52a/2005
EPI_ISL_11494	Africa / Egypt	2006	A/chicken/Egypt/12379N3-CLEVB/2006
EPI_ISL_11507	Asia / Cambodia	2004-01-12	A/chicken/Cambodia/7/2004
EPI_ISL_11508	Asia / Cambodia	2004-01-16	A/goose/Cambodia/28/2004
EPI_ISL_11509	Asia / Cambodia	2005	A/chicken/Cambodia/013LC1b/2005
EPI_ISL_11510	Asia / Cambodia	2005	A/chicken/Cambodia/022LC3b/2005
EPI_ISL_116928	Asia / Thailand	2006	A/duck/Thailand/TS04/2006			Songserm,T.; Wiboon-ut,S.; Kanchongkittiphon,W.; Na-Ek,P.; Thitithanyanont,A.
EPI_ISL_116929	Asia / Thailand	2007	A/pigeon/Thailand/TS01/2007			Songserm,T.; Wiboon-ut,S.; Kanchongkittiphon,W.; Na-Ek,P.; Thitithanyanont,A.
EPI_ISL_117767	Africa / Egypt	2011-08-22	A/duck/Egypt/11685s/2011			Arafa,A.; Hagag,N.; Yehia,N.; Mady,W.; Adel,A.; Naguib,M.; Elhuseiny,M.; Abdel-Wanees,S.
EPI_ISL_117774	Africa / Egypt	2012-01-06	A/chicken/Egypt/121/2012			Arafa,A.; Hagag,N.; Yehia,N.; Mady,W.; Adel,A.; Naguib,M.; Elhuseiny,M.; Abdel-Wanees,S.
EPI_ISL_11859	Asia / Israel	2006	A/turkey/Israel/365/2006
EPI_ISL_11862	Asia / Israel	2006	A/chicken/Israel/625/2006
EPI_ISL_11871	Africa / Egypt / Aswan / Aswan	2007-03-13	A/Egypt/2321-NAMRU3/2007
EPI_ISL_119465	Africa / South Africa	2011-04-19	A/ostrich/South Africa/1104333A/2011	Western Cape Provincial Veterinary Laboratory	Animal and Plant Health Agency (APHA)	Russell, C; Hanna, A; Shell, W; Focosi-Snyman, R; Manvell, R; Gers, S; Abolnik, C; Reid, S
EPI_ISL_119466	Africa / South Africa	2011-04-19	A/ostrich/South Africa/1104333C/2011	Western Cape Provincial Veterinary Laboratory	Animal and Plant Health Agency (APHA)	Russell, C; Hanna, A; Shell, W; Focosi-Snyman, R; Manvell, R; Gers, S; Abolnik, C; Reid, S
EPI_ISL_119611	Asia / China	2011-12-13	A/black headed gull/Hong Kong/07035-1/2011			Xu,L.; Yuan,J.; Bao,L.; Lv,Q.; Li,F.; Chen,H.; Qin,C.
EPI_ISL_120181	Asia / India	2010-01-18	A/chicken/India/241272/2010			Tosh,C.; Nagarajan,S.; Murugkar,H.V.; Patil,S.; Dubey,S.C.
EPI_ISL_120281	Africa / Egypt	2011	A/Egypt/N0423/2011	U.S. Naval Medical Research Unit No.3	Centers for Disease Control and Prevention	Younan, M.; Poh, M.K.; Elassal, E.; Simpson, N.; Jones,J.; ElBadry,M.A.; Naguib, A.;Saied, I.; Kandeel,A.; Cornelius, C.
EPI_ISL_120311	Africa / Egypt	2011	A/Egypt/N04285/2011	U.S. Naval Medical Research Unit No.3	Centers for Disease Control and Prevention	Younan, M.; Elassal, E.; ElBadry, M.A.; Naguib, A.;Saied, I.; Kandeel, A.; Cornelius, C.
EPI_ISL_121364	Europe / Russian Federation	2010-11	A/duck/Moscow/4182/2010			Lomakina,N.F.; Gambaryan,A.S.; Boravleva,E.Y.
EPI_ISL_123277	Asia / Pakistan	2008-01-08	A/chicken/Pakistan-Khi/NARC-520/2008			Siddique,N.; Abbas,M.A.; Ahmed,Z.; Naeem,K.
EPI_ISL_123278	Asia / Pakistan	2008-04-08	A/chicken/Pakistan-Lhr/NARC-610/2008			Siddique,N.; Abbas,M.A.; Ahmed,Z.; Naeem,K.
EPI_ISL_123279	Asia / Pakistan	2008-04-15	A/chicken/Pakistan-Khi/NARC-612/2008			Siddique,N.; Abbas,M.A.; Ahmed,Z.; Naeem,K.
EPI_ISL_123956	Asia / Myanmar / Yangon Division	2010-02	A/chicken/Yangon/254/2010			Mon,P.P.; Lapkuntod,J.; Maw,M.T.; Nuansrichay,B.; Parchariyanon,S.; Tiensin,T.; Htun,T.; Padungtod,P.; Kalpravidh,W.; Sunn,K.; Maclean,M.; Amonsin,A.
EPI_ISL_123957	Asia / Myanmar / Yangon Division	2010-02	A/chicken/Yangon/182/2010			Mon,P.P.; Lapkuntod,J.; Maw,M.T.; Nuansrichay,B.; Parchariyanon,S.; Tiensin,T.; Htun,T.; Padungtod,P.; Kalpravidh,W.; Sunn,K.; Maclean,M.; Amonsin,A.
EPI_ISL_123958	Asia / Myanmar / Sagaing Division	2010-03	A/chicken/Sagaing/295/2010			Mon,P.P.; Lapkuntod,J.; Maw,M.T.; Nuansrichay,B.; Parchariyanon,S.; Tiensin,T.; Htun,T.; Padungtod,P.; Kalpravidh,W.; Sunn,K.; Maclean,M.; Amonsin,A.
EPI_ISL_123962	Asia / Myanmar / Yangon Division	2007-03	A/guinea fowl/Yangon/834/2007			Mon,P.P.; Lapkuntod,J.; Maw,M.T.; Nuansrichay,B.; Parchariyanon,S.; Tiensin,T.; Htun,T.; Padungtod,P.; Kalpravidh,W.; Sunn,K.; Maclean,M.; Amonsin,A.
EPI_ISL_12404	Africa / South Africa	2006	A/ostrich/South Africa/AI1160/2006
EPI_ISL_12412	Asia / China / Yunnan Province	2002	A/duck/Yunnan/435/2002
EPI_ISL_12413	Asia / China	2003	A/duck/Jiang Xi/6146/2003
EPI_ISL_12414	Asia / China	2003	A/duck/Jiang Xi/197820/2003
EPI_ISL_12415	Asia / China	2004	A/migratory duck/Hong Kong/MP206/2004
EPI_ISL_12416	Asia / China	2005	A/duck/Jiang Xi/1286/2005
EPI_ISL_12417	Asia / China	2005	A/duck/Jiang Xi/1850/2005
EPI_ISL_12418	Asia / China	2005	A/migratory duck/Jiang Xi/13487/2005
EPI_ISL_12419	Asia / China	2005	A/goose/Gui Yang/3799/2005
EPI_ISL_12421	Europe / Italy	1997	A/turkey/Italy/392/1997
EPI_ISL_12422	Europe / Italy	2002	A/mallard/Italy/36/2002
EPI_ISL_12423	Europe / Italy	2002	A/mallard/Italy/37/2002
EPI_ISL_124328	Europe / Ukraine	2008	A/great crested grebe/Sevastopol/11-173/2008			Muzyka,D.; Spackman,E.; Pantin-Jackwood,M.; Steginy,B.; Rula,O.; Shutchenko,P.
EPI_ISL_124534	Asia / China	2004-12-29	A/parrot/Guangdong/258/2004			Jiao,P.; Wei,L.; Yuan,R.; Gong,L.; Cao,L.; Song,Y.; Luo,K.; Ren,T.; Liao,M.
EPI_ISL_12514	North America / United States / Pennsylvania	2005	A/duck/PA/454069/2005
EPI_ISL_125796	North America / United States / California / Glenn County	2010-10-30	A/mallard/California/2396/2010			Wentworth,D.E.; Dugan,V.; Halpin,R.; Lin,X.; Bera,J.; Ghedin,E.; Fedorova,N.; Overton,L.; Tsitrin,T.; Stockwell,T.; Amedeo,P.; Bishop,B.; Chen,H.; Edworthy,P.; Gupta,N.; Katzel,D.; Li,K.; Schobel,S.; Shrivastava,S.; Thovarai,V.; Wang,S.; Boyce,W.M.; Goldstein,T.; Girard,Y.; Lindsay,L.; Plancarte,M.; Bao,Y.; Sanders,R.; Dernovoy,D.; Kiryutin,B.; Lipman,D.J.; Tatusova,T.
EPI_ISL_125818	North America / United States / California / Solano County	2009-07-27	A/mallard/California/5197/2009			Wentworth,D.E.; Dugan,V.; Halpin,R.; Lin,X.; Bera,J.; Ghedin,E.; Fedorova,N.; Overton,L.; Tsitrin,T.; Stockwell,T.; Amedeo,P.; Bishop,B.; Chen,H.; Edworthy,P.; Gupta,N.; Katzel,D.; Li,K.; Schobel,S.; Shrivastava,S.; Thovarai,V.; Wang,S.; Boyce,W.M.; Goldstein,T.; Girard,Y.; Lindsay,L.; Plancarte,M.; Bao,Y.; Sanders,R.; Dernovoy,D.; Kiryutin,B.; Lipman,D.J.; Tatusova,T.
EPI_ISL_125934	Asia / Vietnam	2011-12-06	A/muscovy duck/Vietnam/LBM66/2011			Soda,K.; Hotta,K.; Nagai,Y.; Ito,T.; Mimura,W.
EPI_ISL_1259397	Europe / France / Basse-Normandie / Departement de la Manche	2021-01-22	A/curlew/France/21P003648/2021	Anses (Ploufragan-Plouzan√©)	ANSES Agence Nationale De Securite Sanitaire De L‚Äôalimentation
EPI_ISL_1259399	Europe / France / Basse-Normandie / Departement de la Manche	2021-01-18	A/red knot/France/21P003249/2021	Anses (Ploufragan-Plouzan√©)	ANSES Agence Nationale De Securite Sanitaire De L‚Äôalimentation
EPI_ISL_12612	Africa / Ghana	2007	A/chicken/Ghana/3158-NAMRU3/2007
EPI_ISL_12613	Africa / Ghana	2007	A/chicken/Ghana/3159-NAMRU3/2007
EPI_ISL_12614	Africa / Ghana	2007	A/chicken/Ghana/3160-NAMRU3/2007
EPI_ISL_12638	Asia / China	2006	A/garganey/SanJiang/160/2006
EPI_ISL_12656	Asia / China / Hunan Province	2004-01-28	A/duck/Hunan/15/2004
EPI_ISL_1279262	Europe / Croatia / Vukovarsko-Srijemska Zupanija / River Bosut, Podgraƒëe	2021-03-01	A/mute swan/Croatia/14/2021	Croatian Veterinary Institute, Poultry Centre	Croatian Veterinary Institute	Saviƒá, Vladimir
EPI_ISL_12822	Europe / Switzerland	2006	A/mute swan/Switzerland/V68/2006
EPI_ISL_12824	Europe / Switzerland	2006	A/duck/Switzerland/V389/2006
EPI_ISL_12825	Europe / Switzerland	2006	A/duck/Switzerland/V426/2006
EPI_ISL_12827	Europe / Switzerland	2006	A/common pochard/Switzerland/V505/2006
EPI_ISL_12828	Europe / Switzerland	2006	A/mallard/Switzerland/V537/2006
EPI_ISL_12830	Europe / Switzerland	2006	A/common pochard/Switzerland/V592/2006
EPI_ISL_128302	Asia / Korea, Republic of	2005-11-18	A/wild bird/Korea/8G9/2005			Lee,D.-H.; Song,C.-S.
EPI_ISL_128303	Asia / Korea, Republic of	2006-11-24	A/wild bird/Korea/AG63/2006			Lee,D.-H.; Song,C.-S.
EPI_ISL_128304	Asia / Korea, Republic of	2006-12-03	A/bean goose/Korea/EG16/2006			Lee,D.-H.; Song,C.-S.
EPI_ISL_128407	Africa / Egypt / Giza	2012-03-29	A/Egypt/N02137/2012			Younan,M.; Poh,M.K.; Amir,E.; Simpson,N.; Bahgat,V.; Naguib,A.; Abdelghani,A.S.; Saied,I.; Refaey,S.; Kandeel,A.; Labib,M.
EPI_ISL_129211	Asia / Japan / Miyazaki	2011-02-01	A/mandarin duck/Miyazaki/22M686/2011			Soda,K.; Usui,T.; Ito,H.; Yamaguchi,T.; Ito,T.; Mimura,W.
EPI_ISL_129213	Asia / Japan / Miyazaki	2011-02-15	A/peregrine falcon/Miyazaki/22M771/2011			Soda,K.; Usui,T.; Ito,H.; Yamaguchi,T.; Ito,T.; Mimura,W.
EPI_ISL_129223	Asia / Japan / Miyazaki	2011-02-14	A/mandarin duck/Miyazaki/22M765/2011			Soda,K.; Usui,T.; Ito,H.; Yamaguchi,T.; Ito,T.; Mimura,W.
EPI_ISL_129226	Asia / Japan / Miyazaki	2011-02-08	A/little grebe/Miyazaki/22M718/2011			Soda,K.; Usui,T.; Ito,H.; Yamaguchi,T.; Ito,T.; Mimura,W.
EPI_ISL_129354	Asia / China	2010-12	A/chicken/Tibet/LZ01/2010			Suhong,Z.; Langsizhu,S.; Meilin,J.
EPI_ISL_1295639	Europe / Norway	2020-11-30	A/turkey/Norway/FU496/2020	Norwegian Veterinary Institute	Animal and Plant Health Agency (APHA)	Britt Gjerset, Torfinn Moldal
EPI_ISL_129823	Africa / Egypt	2009-11-01	A/chicken/Sharkia/CAI27/2009			Wentworth,D.E.; Dugan,V.; Halpin,R.; Lin,X.; Bera,J.; Ghedin,E.; Fedorova,N.; Overton,L.; Tsitrin,T.; Stockwell,T.; Amedeo,P.; Bishop,B.; Chen,H.; Edworthy,P.; Gupta,N.; Katzel,D.; Li,K.; Schobel,S.; Shrivastava,S.; Thovarai,V.; Wang,S.; Atta El-Abiary,E.; Saad El-Din Abd El-Latif,W.; Ahmed Khder,A.; Selim Salama,S.; Adel Soliman,Y.; Omar,L.; Aly,M.; El-Satar Arafa Mohamed Arafa,A.; Bao,Y.; Sande…
EPI_ISL_129855	Africa / Egypt	2009-05-20	A/chicken/Sharkia/CAI38/2009			Wentworth,D.E.; Dugan,V.; Halpin,R.; Lin,X.; Bera,J.; Ghedin,E.; Fedorova,N.; Overton,L.; Tsitrin,T.; Stockwell,T.; Amedeo,P.; Bishop,B.; Chen,H.; Edworthy,P.; Gupta,N.; Katzel,D.; Li,K.; Schobel,S.; Shrivastava,S.; Thovarai,V.; Wang,S.; Atta El-Abiary,E.; Saad El-Din Abd El-Latif,W.; Ahmed Khder,A.; Selim Salama,S.; Adel Soliman,Y.; Omar,L.; Aly,M.; El-Satar Arafa Mohamed Arafa,A.; Bao,Y.; Sande…
EPI_ISL_129885	Africa / Egypt	2012-01-19	A/duck/Egypt/Q4596C/2012			Kayali,G.; El-Shesheny,R.; Kandeil,A.M.; Kutkat,M.A.; Webby,R.J.; Ali,M.A.
EPI_ISL_129936	Asia / Japan / Kagoshima	2010	A/hooded crane/Kagoshima/2/2010			Hashimoto,Y.; Ito,H.; Nagai,Y.; Soda,K.; Ito,T.
EPI_ISL_129937	Asia / Japan / Kagoshima	2010	A/hooded crane/Kagoshima/4612J001/2010			Hashimoto,Y.; Ito,H.; Nagai,Y.; Soda,K.; Ito,T.
EPI_ISL_129939	Asia / Japan / Kagoshima	2010	A/hooded crane/Kagoshima/4612J004/2010			Hashimoto,Y.; Ito,H.; Nagai,Y.; Soda,K.; Ito,T.
EPI_ISL_129980	Asia / China	2009-08	A/duck/Hebei/0908/2009			Zhao,G.; Gu,X.; Lu,X.; Pan,J.; Duan,Z.; Zhao,K.; Gu,M.; Liu,Q.; He,L.; Chen,J.; Ge,S.; Wang,Y.; Chen,S.; Wang,X.; Peng,D.; Wan,H.; Liu,X.
EPI_ISL_129981	Asia / China	2010-12	A/chicken/Hebei/1102/2010			Zhao,G.; Gu,X.; Lu,X.; Pan,J.; Duan,Z.; Zhao,K.; Gu,M.; Liu,Q.; He,L.; Chen,J.; Ge,S.; Wang,Y.; Chen,S.; Wang,X.; Peng,D.; Wan,H.; Liu,X.
EPI_ISL_129983	Asia / China	2011-01	A/goose/Eastern China/1112/2011			Zhao,G.; Gu,X.; Lu,X.; Pan,J.; Duan,Z.; Zhao,K.; Gu,M.; Liu,Q.; He,L.; Chen,J.; Ge,S.; Wang,Y.; Chen,S.; Wang,X.; Peng,D.; Wan,H.; Liu,X.
EPI_ISL_130104	North America / Canada / Manitoba	2010-11-26	A/turkey/MB/FAV10/2010			Berhane,Y.; Tomy,J.; Kehler,H.; Hisanaga,T.; Embury-Hyatt,C.; Hooper-McGreevy,K.; Cottam-Birt,C.; Pasick,J.
EPI_ISL_130106	North America / Canada / Manitoba	2010-11-25	A/turkey/MB/FAV11/2010			Berhane,Y.; Tomy,J.; Kehler,H.; Hisanaga,T.; Embury-Hyatt,C.; Hooper-McGreevy,K.; Cottam-Birt,C.; Pasick,J.
EPI_ISL_130218	Asia / Japan	2009-10-15	A/duck/Japan/9UO036/2009			Abao,L.; Jamsransuren,D.; Bui,V.; Ngo,L.; Trinh,D.; Runstadler,J.; Ogawa,H.; Imai,K.
EPI_ISL_130222	Asia / Japan	2009-11-04	A/duck/Japan/9UO139/2009			Abao,L.; Jamsransuren,D.; Bui,V.; Ngo,L.; Trinh,D.; Runstadler,J.; Ogawa,H.; Imai,K.
EPI_ISL_130227	Asia / Japan	2009-10-15	A/duck/Japan/9UO025/2009			Abao,L.; Jamsransuren,D.; Bui,V.; Ngo,L.; Trinh,D.; Runstadler,J.; Ogawa,H.; Imai,K.
EPI_ISL_130353	Asia / China	2010-03-28	A/duck/HuBei/03/2010			Zou,W.; Guo,X.; Li,S.; Yang,Y.; Jin,M.
EPI_ISL_130380	Asia / China	2012-01-18	A/duck/Jiangsu/m234/2012			Gu,M.; Huang,J.; Chen,Y.; Chen,J.; Wang,X.; Liu,X.
EPI_ISL_131279	North America / Canada / Saskatchewan	2010-12-29	A/northern pintail/SK/4612/2010			Berhane,Y.; Tomy,J.; Kehler,H.; Hisanaga,T.; Embury-Hyatt,C.; Hooper-McGreevy,K.; Cottam-Birt,C.; Pasick,J.
EPI_ISL_131282	Asia / China	2011-10	A/canvasback/Xianghai/428/2011			Chen,G.; Chai,H.L.; Yang,S.Y.; Hua,Y.P.
EPI_ISL_13225	Asia / Vietnam	2005	A/chicken/Vietnam/TY9/2005
EPI_ISL_132302	Asia / Vietnam	2006-12-29	A/Muscovy duck/Ca Mau/1181/2006			Zhao,D.; Liang,L.; Li,Y.; Jiang,Y.; Liu,L.; Chen,H.
EPI_ISL_132305	Asia / Vietnam	2007	A/chicken/Ha Tay/44/2007			Zhao,D.; Liang,L.; Li,Y.; Jiang,Y.; Liu,L.; Chen,H.
EPI_ISL_13260	Asia / Indonesia	2005	A/Chicken/Indonesia/Wates126/2005
EPI_ISL_13294	Asia / Indonesia / North Sumatra / Medan	2005-09-15	A/Chicken/Medan/BPPV1-498/2005
EPI_ISL_13352	Asia / Vietnam	2006-12-19	A/Duck/Vietnam/Ca Mau498/2006
EPI_ISL_133636	North America / United States / Ohio	2011-08-19	A/mallard/Ohio/11OS2216/2011			Wentworth,D.E.; Dugan,V.; Halpin,R.; Lin,X.; Bera,J.; Wester,E.; Ghedin,E.; Fedorova,N.; Tsitrin,T.; Stockwell,T.; Amedeo,P.; Bishop,B.; Edworthy,P.; Gupta,N.; Katzel,D.; Li,K.; Schobel,S.; Shrivastava,S.; Thovarai,V.; Wang,S.; Slemons,R.; Nolting,J.; Fries,A.; O'Connell,J.; Bao,Y.; Sanders,R.; Dernovoy,D.; Kiryutin,B.; Lipman,D.J.; Tatusova,T.
EPI_ISL_133641	North America / United States / Ohio	2011-08-22	A/mallard/Ohio/11OS2156/2011			Wentworth,D.E.; Dugan,V.; Halpin,R.; Lin,X.; Bera,J.; Wester,E.; Ghedin,E.; Fedorova,N.; Tsitrin,T.; Stockwell,T.; Amedeo,P.; Bishop,B.; Edworthy,P.; Gupta,N.; Katzel,D.; Li,K.; Schobel,S.; Shrivastava,S.; Thovarai,V.; Wang,S.; Slemons,R.; Nolting,J.; Bao,Y.; Sanders,R.; Dernovoy,D.; Kiryutin,B.; Lipman,D.J.; Tatusova,T.
EPI_ISL_133656	Africa / South Africa	2011-06-01	A/ostrich/South Africa/AI2214/2011			Abolnik,C.; Olivier,A.J.; Grewar,J.; Gers,S.; Romito,M.
EPI_ISL_133690	Asia / China	2010-03	A/barn swallow/Hong Kong/1161/2010			Ducatez,M.F.; Sonnberg,S.; Phommachanh,P.; Douangngeun,B.; Peiris,M.; Guan,Y.; Webster,R.; Webby,R.
EPI_ISL_134108	Asia / Korea, Republic of	2009-09-27	A/wild duck/Korea/SNU50-5/2009			Kim,I.H.; Kwon,H.J.; Choi,J.G.; Kang,H.M.; Lee,Y.J.; Kim,J.H.
EPI_ISL_134257	Asia / Indonesia	2012-09-25	A/duck/Sukoharjo/BBVW-1428-9/2012			Wibawa,H.; Prijono,W.B.; Dharmayanti,N.L.P.I.; Irianingsih,S.H.; Miswati,Y.; Rohmah,A.; Andesyha,E.; Romlah; Daulay,R.S.D.; Safitria,K.
EPI_ISL_134261	Asia / Indonesia	2012-11-13	A/duck/Wonogiri/BBVW-1730-11/2012			Wibawa,H.; Prijono,W.B.; Dharmayanti,N.L.P.I.; Irianingsih,S.H.; Miswati,Y.; Rohmah,A.; Andesyha,E.; Romlah; Daulay,R.S.D.; Safitria,K.
EPI_ISL_134266	Asia / Indonesia	2012-11-13	A/muscovy duck/Tegal/BBVW-1732-11/2012			Wibawa,H.; Prijono,W.B.; Dharmayanti,N.L.P.I.; Irianingsih,S.H.; Miswati,Y.; Rohmah,A.; Andesyha,E.; Romlah; Daulay,R.S.D.; Safitria,K.
EPI_ISL_13481	Asia / Indonesia	2006-05-09	A/Indonesia/538H/2006
EPI_ISL_13482	Asia / Indonesia	2006	A/Indonesia/286H/2006
EPI_ISL_134948	North America / United States / Wisconsin	2010-10-02	A/mallard/Wisconsin/10OS2672/2010			Wentworth,D.E.; Dugan,V.; Halpin,R.; Lin,X.; Bera,J.; Wester,E.; Ghedin,E.; Fedorova,N.; Tsitrin,T.; Stockwell,T.; Amedeo,P.; Bishop,B.; Edworthy,P.; Gupta,N.; Katzel,D.; Li,K.; Schobel,S.; Shrivastava,S.; Thovarai,V.; Wang,S.; Slemons,R.; Nolting,J.; Bao,Y.; Sanders,R.; Dernovoy,D.; Kiryutin,B.; Lipman,D.J.; Tatusova,T.
EPI_ISL_13503	Asia / Iraq	2006	A/Iraq/1/2006
EPI_ISL_135052	North America / United States / Missouri	2010-11-16	A/mallard/Missouri/10MO084/2010			Wentworth,D.E.; Dugan,V.; Halpin,R.; Lin,X.; Bera,J.; Wester,E.; Ghedin,E.; Fedorova,N.; Tsitrin,T.; Stockwell,T.; Amedeo,P.; Bishop,B.; Edworthy,P.; Gupta,N.; Katzel,D.; Li,K.; Schobel,S.; Shrivastava,S.; Thovarai,V.; Wang,S.; Slemons,R.; Nolting,J.; Bao,Y.; Sanders,R.; Dernovoy,D.; Kiryutin,B.; Lipman,D.J.; Tatusova,T.
EPI_ISL_135055	North America / United States / Missouri	2010-11-16	A/gadwall/Missouri/10MO0280/2010			Wentworth,D.E.; Dugan,V.; Halpin,R.; Lin,X.; Bera,J.; Wester,E.; Ghedin,E.; Fedorova,N.; Tsitrin,T.; Stockwell,T.; Amedeo,P.; Bishop,B.; Edworthy,P.; Gupta,N.; Katzel,D.; Li,K.; Schobel,S.; Shrivastava,S.; Thovarai,V.; Wang,S.; Slemons,R.; Nolting,J.; Foster,R.; Baker,J.; Bao,Y.; Sanders,R.; Dernovoy,D.; Kiryutin,B.; Lipman,D.J.; Tatusova,T.
EPI_ISL_135071	North America / United States / California / Solano County	2011-08-12	A/mallard/California/2527V/2011			Wentworth,D.E.; Dugan,V.; Halpin,R.; Lin,X.; Bera,J.; Ghedin,E.; Fedorova,N.; Overton,L.; Tsitrin,T.; Stockwell,T.; Amedeo,P.; Bishop,B.; Chen,H.; Edworthy,P.; Gupta,N.; Katzel,D.; Li,K.; Schobel,S.; Shrivastava,S.; Thovarai,V.; Wang,S.; Boyce,W.M.; Goldstein,T.; Lindsay,L.L.; Plancarte,M.; Matters,J.D.; Bao,Y.; Sanders,R.; Dernovoy,D.; Kiryutin,B.; Lipman,D.J.; Tatusova,T.
EPI_ISL_135072	North America / United States / California / Solano County	2011-08-12	A/mallard/California/2531P/2011			Wentworth,D.E.; Dugan,V.; Halpin,R.; Lin,X.; Bera,J.; Ghedin,E.; Fedorova,N.; Overton,L.; Tsitrin,T.; Stockwell,T.; Amedeo,P.; Bishop,B.; Chen,H.; Edworthy,P.; Gupta,N.; Katzel,D.; Li,K.; Schobel,S.; Shrivastava,S.; Thovarai,V.; Wang,S.; Boyce,W.M.; Goldstein,T.; Bao,Y.; Sanders,R.; Dernovoy,D.; Kiryutin,B.; Lipman,D.J.; Tatusova,T.
EPI_ISL_135073	North America / United States / California / Solano County	2011-08-12	A/mallard/California/2531V/2011			Wentworth,D.E.; Dugan,V.; Halpin,R.; Lin,X.; Bera,J.; Ghedin,E.; Fedorova,N.; Overton,L.; Tsitrin,T.; Stockwell,T.; Amedeo,P.; Bishop,B.; Chen,H.; Edworthy,P.; Gupta,N.; Katzel,D.; Li,K.; Schobel,S.; Shrivastava,S.; Thovarai,V.; Wang,S.; Boyce,W.M.; Goldstein,T.; Lindsay,L.L.; Plancarte,M.; Matters,J.D.; Bao,Y.; Sanders,R.; Dernovoy,D.; Kiryutin,B.; Lipman,D.J.; Tatusova,T.
EPI_ISL_135078	North America / United States / California / Solano County	2011-08-12	A/mallard/California/2536P/2011			Wentworth,D.E.; Dugan,V.; Halpin,R.; Lin,X.; Bera,J.; Ghedin,E.; Fedorova,N.; Overton,L.; Tsitrin,T.; Stockwell,T.; Amedeo,P.; Bishop,B.; Chen,H.; Edworthy,P.; Gupta,N.; Katzel,D.; Li,K.; Schobel,S.; Shrivastava,S.; Thovarai,V.; Wang,S.; Boyce,W.M.; Goldstein,T.; Bao,Y.; Sanders,R.; Dernovoy,D.; Kiryutin,B.; Lipman,D.J.; Tatusova,T.
EPI_ISL_135079	North America / United States / California / Solano County	2011-08-12	A/mallard/California/2536V/2011			Wentworth,D.E.; Dugan,V.; Halpin,R.; Lin,X.; Bera,J.; Ghedin,E.; Fedorova,N.; Overton,L.; Tsitrin,T.; Stockwell,T.; Amedeo,P.; Bishop,B.; Chen,H.; Edworthy,P.; Gupta,N.; Katzel,D.; Li,K.; Schobel,S.; Shrivastava,S.; Thovarai,V.; Wang,S.; Boyce,W.M.; Goldstein,T.; Lindsay,L.L.; Plancarte,M.; Matters,J.D.; Bao,Y.; Sanders,R.; Dernovoy,D.; Kiryutin,B.; Lipman,D.J.; Tatusova,T.
EPI_ISL_13509	Asia / Iraq	2006	A/Iraq/659/2006
EPI_ISL_135091	North America / United States / California / Solano County	2011-08-12	A/mallard/California/2559P/2011			Wentworth,D.E.; Dugan,V.; Halpin,R.; Lin,X.; Bera,J.; Ghedin,E.; Fedorova,N.; Overton,L.; Tsitrin,T.; Stockwell,T.; Amedeo,P.; Bishop,B.; Chen,H.; Edworthy,P.; Gupta,N.; Katzel,D.; Li,K.; Schobel,S.; Shrivastava,S.; Thovarai,V.; Wang,S.; Boyce,W.M.; Goldstein,T.; Lindsay,L.L.; Plancarte,M.; Matters,J.D.; Bao,Y.; Sanders,R.; Dernovoy,D.; Kiryutin,B.; Lipman,D.J.; Tatusova,T.
EPI_ISL_13510	Asia / Iraq	2006	A/Iraq/754/2006
EPI_ISL_135216	Asia / China / Guizhou Province	2013-02-08	A/Guizhou/1/2013	WHO Chinese National Influenza Center	WHO Chinese National Influenza Center
EPI_ISL_13533	Asia / Thailand	2004	A/sparrow/Thailand/Phitsanulok-01/2004
EPI_ISL_135994	Asia / Vietnam	2012	A/muscovy duck/Vietnam/LBM228/2012			Hashimoto,Y.; Nagai,Y.; Soda,K.; Hotta,K.; Ito,T.
EPI_ISL_136099	Asia / Vietnam	2012-02-08	A/duck/Vietnam/NCVD-1206/2012	National Centre of Veterinary Diagnostics	Centers for Disease Control and Prevention
EPI_ISL_13613	Africa / Egypt	2007-02-26	A/chicken/Egypt/R6/2007
EPI_ISL_136157	Asia / Vietnam	2011-07-15	A/duck/Vietnam/NCVD-920/2011	National Centre of Veterinary Diagnostics	Centers for Disease Control and Prevention
EPI_ISL_136169	Asia / Vietnam	2012-07-27	A/duck/Vietnam/NCVD-1584/2012	National Centre of Veterinary Diagnostics	Centers for Disease Control and Prevention
EPI_ISL_13617	Asia / Kazakhstan / Pavlodar	2005	A/domestic goose/Pavlodar/1/2005			Strochkov,V.; Sandybayev,N.; Zholdybayeva,Y.; Sultankulova,K.; Tuleuova,N.; Zaitsev,V.; Mamadaliyev,S.
EPI_ISL_136174	Asia / Vietnam	2012-08-25	A/duck/Vietnam/NCVD-1884/2012	National Centre of Veterinary Diagnostics	Centers for Disease Control and Prevention
EPI_ISL_136181	Asia / Vietnam	2011-06-15	A/chicken/Vietnam/NCVD-778/2011	National Centre of Veterinary Diagnostics	Centers for Disease Control and Prevention
EPI_ISL_136313	Asia / Vietnam	2012-02-16	A/duck/Vietnam/NCVD-1251/2011	National Centre of Veterinary Diagnostics	Centers for Disease Control and Prevention
EPI_ISL_137254	Asia / China / Hebei Province	2011-12-01	A/duck/Hebei/2/2011	Institute of Microbiology, Chinese Academy of Sciences	Institute of Microbiology, Chinese Academy of Sciences	Di,Liu; Haigang,Sun; Jinghua,Yan; George F,Gao; Juncai,Ma
EPI_ISL_137553	Asia / China	2008	A/chicken/Hong Kong/AP156/2008			Ducatez,M.F.; Sonnberg,S.; Phommachanh,P.; Douangngeun,B.; Peiris,M.; Guan,Y.; Webster,R.; Webby,R.
EPI_ISL_137841	North America / Canada / New Brunswick	2010-09-13	A/American black duck/New Brunswick/00867/2010			Wentworth,D.E.; Dugan,V.; Halpin,R.; Lin,X.; Bera,J.; Wester,E.; Ghedin,E.; Fedorova,N.; Tsitrin,T.; Stockwell,T.; Amedeo,P.; Bishop,B.; Edworthy,P.; Gupta,N.; Katzel,D.; Li,K.; Schobel,S.; Shrivastava,S.; Thovarai,V.; Wang,S.; Hall,J.; Bao,Y.; Sanders,R.; Dernovoy,D.; Kiryutin,B.; Lipman,D.J.; Tatusova,T.
EPI_ISL_137877	Asia / China	2010	A/barnswallow/Hong Kong/1161/2010			Webby,R.; Franks,J.; Webster,R.G.
EPI_ISL_13788	Asia / Korea, Republic of	2006	A/chicken/Korea/IS2/2006
EPI_ISL_13789	Asia / Korea, Republic of	2006	A/chicken/Korea/CA7/2006
EPI_ISL_13790	Asia / Korea, Republic of	2006	A/chicken/Korea/IS3/2006
EPI_ISL_13791	Asia / Korea, Republic of	2006	A/duck/Korea/Asan5/2006
EPI_ISL_13792	Asia / Korea, Republic of	2006	A/duck/Korea/Asan6/2006
EPI_ISL_13793	Asia / Korea, Republic of	2006	A/quail/Korea/KJ4/2006
EPI_ISL_13794	Asia / Korea, Republic of	2006	A/environment/Korea/W149/2006
EPI_ISL_1379443	Asia / Vietnam	2020-01-12	A/chicken/Vietnam/Raho4-Cd-20-421/2020	Center for Veterinary Diagnostics - Regional Animal Health Office No.6	Centers for Disease Control and Prevention
EPI_ISL_138541	Asia / India	2008-01-23	A/chicken/India/82580/2008			Jain,R.; Tosh,C.; Prakash,A.; Nagrajan,S.; Murugkar,H.V.; Dubey,S.C.; Kulkarni,D.D.
EPI_ISL_138845	South America / Colombia	2011-04-13	A/black bellied whistling duck/Colombia/1/2011			Karlsson,E.A.; Ciuoderis,K.; Freiden,P.J.; Seufzer,B.; Osorio,J.; Schultz-Cherry,S.
EPI_ISL_138846	South America / Colombia	2011-04-11	A/white faced whistling duck/Colombia/1/2011			Karlsson,E.A.; Ciuoderis,K.; Freiden,P.J.; Seufzer,B.; Osorio,J.; Schultz-Cherry,S.
EPI_ISL_138869	Asia / China	2008-01	A/Jiangsu/6/2008			Zhang,X.; Qi,X.; Zhang,Q.; Zeng,X.; Shi,Z.; Jin,Q.; Zhan,F.; Xu,Y.; Liu,Z.; Feng,Z.; Jiao,Y.
EPI_ISL_13903	Africa / Burkina Faso	2006	A/chicken/Burkina Faso/1347-16/2006
EPI_ISL_13904	Africa / Burkina Faso	2006	A/guinea fowl/Burkina Faso/1347-20/2006
EPI_ISL_13915	Europe / United Kingdom / Scotland	2006-03-31	A/whooper swan/Scotland/1430/2006
EPI_ISL_139237	Asia / Taiwan	2009-01-09	A/duck/Taiwan/DV1238/2009			King,C.-C.
EPI_ISL_139241	Asia / Taiwan	2009-01-09	A/duck/Taiwan/DV1237/2009			King,C.-C.
EPI_ISL_139369	Asia / Vietnam	2007-11	A/Eurasian Woodcock/Vietnam/8/2007			Takakuwa,H.
EPI_ISL_139383	Asia / China	2009-12-16	A/goose/Shandong/k1204/2009			Zhao,K.; Gu,M.; Zhong,L.; Duan,Z.; Zhang,Y.; Zhu,Y.; Zhao,G.; Zhao,M.; Chen,Z.; Hu,S.; Liu,W.; Liu,X.; Peng,D.
EPI_ISL_139385	Asia / China	2010-12-05	A/duck/Jiangsu/k1203/2010			Zhao,K.; Gu,M.; Zhong,L.; Duan,Z.; Zhang,Y.; Zhu,Y.; Zhao,G.; Zhao,M.; Chen,Z.; Hu,S.; Liu,W.; Liu,X.; Peng,D.
EPI_ISL_139386	Asia / China	2010-01-08	A/quail/Jiangsu/k0104/2010			Zhao,K.; Gu,M.; Zhong,L.; Duan,Z.; Zhang,Y.; Zhu,Y.; Zhao,G.; Zhao,M.; Chen,Z.; Hu,S.; Liu,W.; Liu,X.; Peng,D.
EPI_ISL_139458	Asia / Bangladesh	2012-01-19	A/chicken/Bangladesh/12VIR-7140-7/2012			Monne,I.; Fusaro,A.; Salviato,A.; Ormelli,S.; Schivo,A.; Heidari,A.; Yamage,M.; Giasuddin,M.; Khan,S.R.; Cattoli,G.
EPI_ISL_139466	Asia / Bangladesh	2012-04-05	A/chicken/Bangladesh/12VIR-7140-15/2012			Monne,I.; Fusaro,A.; Salviato,A.; Ormelli,S.; Schivo,A.; Heidari,A.; Yamage,M.; Giasuddin,M.; Khan,S.R.; Cattoli,G.
EPI_ISL_139468	Asia / Bangladesh	2012-03-21	A/chicken/Bangladesh/12VIR-7140-17/2012			Monne,I.; Fusaro,A.; Salviato,A.; Ormelli,S.; Schivo,A.; Heidari,A.; Yamage,M.; Giasuddin,M.; Khan,S.R.; Cattoli,G.
EPI_ISL_1398	Europe / Italy	1997	A/chicken/Italy/312/1997
EPI_ISL_1399236	Europe / Czech Republic / Stredocesky Kraj / Okres Pribram / Pocaply, Breznice	2021-03-10	A/chicken/Czech Republic/4756/2021	State Veterinary Institute Prague	State Veterinary Institute Prague	Nagy,A;Cernikova,L;Stara,M
EPI_ISL_14103	Africa / Egypt	2007	A/chicken/Egypt/3046NAMRU3-CLEVB62/2007
EPI_ISL_141079	Asia / Korea, Republic of	2010-12-28	A/mandarin duck/Korea/PSC24-24/2010			Choi,J.G.; Kang,H.M.; Jeon,W.J.; Choi,K.S.; Kim,K.I.; Song,B.M.; Lee,H.S.; Kim,J.H.; Lee,Y.J.
EPI_ISL_14123	Africa / Egypt	2007	A/turkey/Egypt/9398NAMRU3-CLEVB195/2007
EPI_ISL_141284	Asia / Bangladesh	2011-06-15	A/chicken/Bangladesh/11RS-1984-30/2011		Centers for Disease Control and Prevention	Gerloff, Nancy; Simpson, Natosha; Poh, Mee;Davis, Todd
EPI_ISL_141294	North America / United States / Minnesota	2000	A/mallard/Minnesota/346250/2000			Wentworth,D.E.; Dugan,V.; Halpin,R.; Lin,X.; Bera,J.; Wester,E.; Ghedin,E.; Fedorova,N.; Tsitrin,T.; Stockwell,T.; Amedeo,P.; Bishop,B.; Edworthy,P.; Gupta,N.; Katzel,D.; Li,K.; Schobel,S.; Shrivastava,S.; Thovarai,V.; Wang,S.; Lebarbenchon,C.; Sreevatsan,S.; Poulson,B.; Yang,M.; Stallknecht,D.; Bao,Y.; Sanders,R.; Dernovoy,D.; Kiryutin,B.; Lipman,D.J.; Tatusova,T.
EPI_ISL_14131	Africa / Ghana	2007-04-24	A/chicken/Ghana/2534/2007
EPI_ISL_141312	North America / United States / Minnesota	2000	A/mallard/Minnesota/355811/2000			Wentworth,D.E.; Dugan,V.; Halpin,R.; Lin,X.; Bera,J.; Wester,E.; Ghedin,E.; Fedorova,N.; Tsitrin,T.; Stockwell,T.; Amedeo,P.; Bishop,B.; Edworthy,P.; Gupta,N.; Katzel,D.; Li,K.; Schobel,S.; Shrivastava,S.; Thovarai,V.; Wang,S.; Lebarbenchon,C.; Sreevatsan,S.; Poulson,B.; Yang,M.; Stallknecht,D.; Bao,Y.; Sanders,R.; Dernovoy,D.; Kiryutin,B.; Lipman,D.J.; Tatusova,T.
EPI_ISL_14135	Africa / Togo	2007	A/chicken/Togo/4106-1/2007
EPI_ISL_141376	North America / United States / Minnesota	2000	A/mallard/Minnesota/355779/2000			Wentworth,D.E.; Dugan,V.; Halpin,R.; Lin,X.; Bera,J.; Wester,E.; Ghedin,E.; Fedorova,N.; Tsitrin,T.; Stockwell,T.; Amedeo,P.; Bishop,B.; Edworthy,P.; Gupta,N.; Katzel,D.; Li,K.; Schobel,S.; Shrivastava,S.; Thovarai,V.; Wang,S.; Lebarbenchon,C.; Sreevatsan,S.; Poulson,B.; Yang,M.; Stallknecht,D.; Bao,Y.; Sanders,R.; Dernovoy,D.; Kiryutin,B.; Lipman,D.J.; Tatusova,T.
EPI_ISL_1420637	Europe / Latvia / Jurmala	2021-02-04	A/wigeon/Latvia/23903/2021	Institute of Food Safety, Animal Health and Environment "BIOR"	Institute of Food Safety, Animal Health and Environment BIOR	Kibilds J, Cvetkova S
EPI_ISL_142076	North America / United States	2001	A/ruddy turnstone/New Jersey/828227/2001			Wentworth,D.E.; Dugan,V.; Halpin,R.; Lin,X.; Bera,J.; Wester,E.; Ghedin,E.; Fedorova,N.; Tsitrin,T.; Stockwell,T.; Amedeo,P.; Bishop,B.; Edworthy,P.; Gupta,N.; Katzel,D.; Li,K.; Schobel,S.; Shrivastava,S.; Thovarai,V.; Wang,S.; Lebarbenchon,C.; Sreevatsan,S.; Poulson,B.; Yang,M.; Stallknecht,D.; Bao,Y.; Sanders,R.; Dernovoy,D.; Kiryutin,B.; Lipman,D.J.; Tatusova,T.
EPI_ISL_142077	North America / United States	2001	A/ruddy turnstone/New Jersey/828212/2001			Wentworth,D.E.; Dugan,V.; Halpin,R.; Lin,X.; Bera,J.; Wester,E.; Ghedin,E.; Fedorova,N.; Tsitrin,T.; Stockwell,T.; Amedeo,P.; Bishop,B.; Edworthy,P.; Gupta,N.; Katzel,D.; Li,K.; Schobel,S.; Shrivastava,S.; Thovarai,V.; Wang,S.; Lebarbenchon,C.; Sreevatsan,S.; Poulson,B.; Yang,M.; Stallknecht,D.; Bao,Y.; Sanders,R.; Dernovoy,D.; Kiryutin,B.; Lipman,D.J.; Tatusova,T.
EPI_ISL_142323	North America / United States	2004-05-17	A/ruddy turnstone/New Jersey/1148676/2004			Wentworth,D.E.; Dugan,V.; Halpin,R.; Lin,X.; Bera,J.; Wester,E.; Ghedin,E.; Fedorova,N.; Tsitrin,T.; Stockwell,T.; Amedeo,P.; Bishop,B.; Edworthy,P.; Gupta,N.; Katzel,D.; Li,K.; Schobel,S.; Shrivastava,S.; Thovarai,V.; Wang,S.; Lebarbenchon,C.; Sreevatsan,S.; Poulson,B.; Yang,M.; Stallknecht,D.; Bao,Y.; Sanders,R.; Dernovoy,D.; Kiryutin,B.; Lipman,D.J.; Tatusova,T.
EPI_ISL_142344	North America / United States	2007-08-10	A/ruddy turnstone/New Jersey/AI07-699/2007			Wentworth,D.E.; Dugan,V.; Halpin,R.; Lin,X.; Bera,J.; Wester,E.; Ghedin,E.; Fedorova,N.; Tsitrin,T.; Stockwell,T.; Amedeo,P.; Bishop,B.; Edworthy,P.; Gupta,N.; Katzel,D.; Li,K.; Schobel,S.; Shrivastava,S.; Thovarai,V.; Wang,S.; Lebarbenchon,C.; Sreevatsan,S.; Poulson,B.; Yang,M.; Stallknecht,D.; Bao,Y.; Sanders,R.; Dernovoy,D.; Kiryutin,B.; Lipman,D.J.; Tatusova,T.
EPI_ISL_143460	Asia / Taiwan	2012-02-15	A/chicken/Taiwan/A1997/2012			Lee,M.S.
EPI_ISL_143806	Asia / Korea, Republic of	2009-12	A/wild bird/Korea/A344-2/2009			Kim,H.R.
EPI_ISL_143942	Asia / China	2011-11-11	A/duck/Hunan/S4101/2011			Deng,G.; Tan,D.; Shi,J.; Cui,P.; Jiang,Y.; Liu,L.; Tian,G.; Kawaoka,Y.; Li,C.; Chen,H.
EPI_ISL_143944	Asia / China	2011-11-11	A/duck/Hunan/S4120/2011			Deng,G.; Tan,D.; Shi,J.; Cui,P.; Jiang,Y.; Liu,L.; Tian,G.; Kawaoka,Y.; Li,C.; Chen,H.
EPI_ISL_143945	Asia / China	2011-11-11	A/duck/Hunan/S4124/2011			Deng,G.; Tan,D.; Shi,J.; Cui,P.; Jiang,Y.; Liu,L.; Tian,G.; Kawaoka,Y.; Li,C.; Chen,H.
EPI_ISL_144317	Europe / Sweden	2009-10-27	A/mallard/Sweden/100628/2009			Wille,M.; Tolf,C.; Avril,A.; Latorre-Margalef,N.; Wallerstrom,S.; Olsen,B.; Waldenstrom,J.; Bengtsson,D.; Waldenstom,J.
EPI_ISL_144322	Europe / Sweden	2009-11-03	A/mallard/Sweden/101020/2009			Wille,M.; Tolf,C.; Avril,A.; Latorre-Margalef,N.; Wallerstrom,S.; Olsen,B.; Waldenstrom,J.; Bengtsson,D.; Waldenstom,J.
EPI_ISL_144324	Europe / Sweden	2009-11-04	A/mallard/Sweden/101142/2009			Wille,M.; Tolf,C.; Avril,A.; Latorre-Margalef,N.; Wallerstrom,S.; Olsen,B.; Waldenstrom,J.; Bengtsson,D.; Waldenstom,J.
EPI_ISL_144325	Europe / Sweden	2009-11-05	A/mallard/Sweden/101224/2009			Wille,M.; Tolf,C.; Avril,A.; Latorre-Margalef,N.; Wallerstrom,S.; Olsen,B.; Waldenstrom,J.; Bengtsson,D.; Waldenstom,J.
EPI_ISL_144327	Europe / Sweden	2009-11-06	A/mallard/Sweden/101288/2009			Wille,M.; Tolf,C.; Avril,A.; Latorre-Margalef,N.; Wallerstrom,S.; Olsen,B.; Waldenstrom,J.; Bengtsson,D.; Waldenstom,J.
EPI_ISL_144344	Europe / Sweden	2009-11-16	A/mallard/Sweden/102063/2009			Wille,M.; Tolf,C.; Avril,A.; Latorre-Margalef,N.; Wallerstrom,S.; Olsen,B.; Waldenstrom,J.; Bengtsson,D.; Waldenstom,J.
EPI_ISL_144507	Asia / Indonesia / West Java	2013-06-18	A/Indonesia/NIHRD13157/2013	National Institute of Health Research and Development	National Institute of Health Research and Development	HA,Pawestri;AA,Nugraha;V,Setiawaty
EPI_ISL_144531	Asia / China	2008-12	A/swine/Jiangsu/1/2008			He,L.; Zhao,G.; Zhong,L.; Liu,Q.; Duan,Z.; Gu,M.; Wang,X.; Liu,X.
EPI_ISL_145815	Europe / Russian Federation	2011-09-03	A/European teal/Novosibirsk/203/2011			Sivay,M.V.; Sharshov,K.A.; Di,L.; Yan,J.; Gao,G.F.; Shestopalov,A.M.
EPI_ISL_145816	Europe / Russian Federation	2011-09-03	A/European teal/Novosibirsk/239/2011			Sivay,M.V.; Sharshov,K.A.; Di,L.; Yan,J.; Gao,G.F.; Shestopalov,A.M.
EPI_ISL_145817	Europe / Russian Federation	2011-09-03	A/European teal/Novosibirsk/261/2011			Sivay,M.V.; Sharshov,K.A.; Di,L.; Yan,J.; Gao,G.F.; Shestopalov,A.M.
EPI_ISL_147166	Asia / India	2011-09	A/chicken/India/09CA01/2011			Tosh,C.; Nagarajan,S.; Murugkar,H.V.; Tripathi,S.; Jain,R.; Behera,P.; Syed,Z.; Kulkarni,D.D.; Dubey,S.C.
EPI_ISL_148126	Asia / China	2011-04-14	A/wild duck/Shandong/628/2011			Liu,Y.; Liu,M.; Liu,C.
EPI_ISL_148127	Asia / China	2011-04-25	A/wild duck/Jilin/HF/2011			Liu,Y.; Liu,M.; Liu,C.
EPI_ISL_148130	Asia / China	2011-03-11	A/wild duck/Fujian/2/2011			Liu,Y.; Liu,M.; Liu,C.
EPI_ISL_148306	Asia / China	2011-12-13	A/wild bird/Hong Kong/07035-1/2011			Xu,L.; Yuan,J.; Bao,L.; Lv,Q.; Li,F.; Chen,H.; Qin,C.; Yuen,K.Y.
EPI_ISL_148555	Asia / China	2010-07	A/chicken/Jiangsu/k0101/2010			Zhong,L.; Zhao,Q.; Zhao,K.; Liu,X.
EPI_ISL_149857	Asia / Mongolia	2011-10-08	A/wild bird/Mongolia/2066/2011			Leung,C.Y.; Gilbert,M.; Chow,K.-C.; Ho,C.-K.; Tang,S.-C.; Guan,Y.; Peiris,M.
EPI_ISL_150015	Asia / Cambodia / Khett Kandal	2013-08-09	A/Cambodia/X0810301/2013	Institut Pasteur du Cambodia	Institut Pasteur du Cambodia	Rith, S.; Horm, SV.; Buchy, P.
EPI_ISL_150017	Asia / Cambodia / Khett Takev	2013-02-04	A/duck/Cambodia/202W6M1/2013	Institut Pasteur du Cambodia	Institut Pasteur du Cambodia	Rith, S.; Horm, SV.; Buchy, P.
EPI_ISL_150052	Asia / Indonesia / Central Java	2008-04-23	A/Indonesia/NIHRD7988/2008	National Institute of Health Research and Development	National Institute of Health Research and Development	HA,Pawestri
EPI_ISL_150054	Europe / Sweden	2002-11-12	A/mallard/Sweden/40/2002			de Graaf,M.; Fouchier,R.A.
EPI_ISL_15042	Asia / Japan / Hokkaido	2007	A/duck/Hokkaido/167/2007
EPI_ISL_15043	Asia / Japan / Hokkaido	2007	A/duck/Hokkaido/201/2007
EPI_ISL_151057	Asia / Indonesia / Jakarta	2011-04-08	A/Indonesia/NIHRD11454/2011	National Institute of Health Research and Development	National Institute of Health Research and Development	HA,Pawestri
EPI_ISL_15159	Asia / Saudi Arabia	2007	A/turkey/Saudi Arabia/6732-6/2007
EPI_ISL_15160	Africa / Benin	2007	A/chicken/Benin/6693-16/2007
EPI_ISL_151698	Asia / China	2010-12	A/chicken/Eastern China/ZG16/2010			Zhao,G.; Liu,X.
EPI_ISL_151729	Asia / Bangladesh	2013-02-14	A/duck/Bangladesh/19097/2013			Feeroz,M.M.; Alam,R.S.; Hasan,K.M.; McKenzie,P.; Marinova-Petkova,A.; Webster,R.G.
EPI_ISL_151752	Asia / Indonesia / West Java	2013-09-27	A/Indonesia/NIHRD13233/2013	National Institute of Health Research and Development	National Institute of Health Research and Development	HA,Pawestri;HD,Ikawati;KD,Puspa;AA,Nugraha;V,Setiawaty
EPI_ISL_151967	Africa / Egypt	2011-05-12	A/chicken/Egypt/S3280E/2011			Kayali,G.; El-Shesheny,R.; Kandeil,A.M.; Webby,R.J.; Kutkat,M.A.; Ali,M.A.
EPI_ISL_151973	Africa / Egypt	2012-05-06	A/chicken/Egypt/Q5283C/2012			Kayali,G.; El-Shesheny,R.; Rubrum,A.; Kandeil,A.M.; Webby,R.J.; Kutkat,M.A.; Ali,M.A.
EPI_ISL_151977	Africa / Egypt	2010-07-23	A/chicken/Egypt/Q1995A/2010			Kayali,G.; El-Shesheny,R.; Kandeil,A.M.; Webby,R.J.; Kutkat,M.A.; Ali,M.A.
EPI_ISL_152085	Asia / China	2008-06-06	A/duck/Guangdong/wy11/2008			Liu,C.G.; Liu,M.; Liu,F.; Lv,R.; Liu,D.F.; Qu,L.D.; Zhang,Y.
EPI_ISL_152086	Asia / China	2008-06-06	A/duck/Guangdong/wy19/2008			Liu,C.G.; Liu,M.; Liu,F.; Lv,R.; Liu,D.F.; Qu,L.D.; Zhang,Y.
EPI_ISL_152087	Asia / China	2008-06-06	A/duck/Guangdong/wy24/2008			Liu,C.G.; Liu,M.; Liu,F.; Lv,R.; Liu,D.F.; Qu,L.D.; Zhang,Y.
EPI_ISL_15277	Asia / Kuwait	2007	A/chicken/Kuwait/KISR3/2007
EPI_ISL_15280	Asia / Kuwait	2007	A/chicken/Kuwait/KISR7/2007
EPI_ISL_15282	Asia / Kuwait	2007	A/chicken/Kuwait/KISR9/2007
EPI_ISL_153149	Asia / Myanmar / Sagaing Division / Thetyetkan Village, Yinmarbin	2010-03-04	A/chicken/Yinmarbin/A295/2010	National Veterinary Diagnostic Laboratory, Ministry of Livestock and Fisheries	CSIRO Australian Animal Health Laboratory	MaungMaung,Kyin; Vicky,Stevens; Kelly,Davies; Songhua,Shan; Daglas,Susie; Kerri,Bruce; Paul,Selleck; Frank,Wong; Chris,Morrissy
EPI_ISL_153620	Asia / China	2012-09-05	A/chicken/China/AH/2012			Gu,M.; Zhao,G.; Zhao,K.; Zhong,L.; Huang,J.; Wan,H.; Wang,X.; Liu,W.; Liu,H.; Peng,D.; Liu,X.
EPI_ISL_153621	Asia / China	2010-03-16	A/chicken/Jiangsu/XZ/2010			Gu,M.; Zhao,G.; Zhao,K.; Zhong,L.; Huang,J.; Wan,H.; Wang,X.; Liu,W.; Liu,H.; Peng,D.; Liu,X.
EPI_ISL_153623	Asia / China	2011-12-18	A/chicken/China/JX/2011			Gu,M.; Zhao,G.; Zhao,K.; Zhong,L.; Huang,J.; Wan,H.; Wang,X.; Liu,W.; Liu,H.; Peng,D.; Liu,X.
EPI_ISL_153625	Asia / China	2010-05-27	A/chicken/China/k0602/2010			Gu,M.; Zhao,G.; Zhao,K.; Zhong,L.; Huang,J.; Wan,H.; Wang,X.; Liu,W.; Liu,H.; Peng,D.; Liu,X.
EPI_ISL_153901	Africa / Egypt	2013-01-31	A/chicken/Egypt/M7217A/2013			Kayali,G.; El-Shesheny,R.; Kandeil,A.M.; Webby,R.J.; Ali,M.A.
EPI_ISL_154832	South America / Chile	2008-01-21	A/wild bird/Chile/1805/2008			Moreno,V.; Mathieu,C.; Jeria,J.; Agredo,M.; Gutierrez,C.; Garcia,A.; Vasquez,M.; Lopetegui,P.; Avalos,P.; Retamal,P.
EPI_ISL_154971	Asia / Taiwan	2012-07-12	A/Japanese white-eye/Taoyuan/Q454/2012			Lee,M.S.
EPI_ISL_155694	Asia / China	2007-11-14	A/duck/Hubei/xn/2007			Li,S.; Guo,X.; Jin,M.
EPI_ISL_15631	Asia / China	2002	A/quail/Shantou/3054/2002
EPI_ISL_15632	Asia / China	2002	A/quail/Shantou/3071/2002
EPI_ISL_156386	Asia / China	2013-07-04	A/chicken/Henan/Q7/2013			Gu,M.; Huang,J.
EPI_ISL_15648	Asia / China / Hunan Province	2002	A/duck/Hunan/795/2002
EPI_ISL_15661	Asia / China / Yunnan Province	2003	A/chicken/Yunnan/564/2003
EPI_ISL_15688	Europe / Slovakia / Podunajske Biskupice	2006-02-17	A/Mergus albellus/Slovakia/Vh212/2006
EPI_ISL_15713	Africa / Egypt	2007-12-30	A/chicken/Egypt/07701S-NLQP/2007
EPI_ISL_15723	Asia / Kuwait	2007	A/falcon/Kuwait/1019-7/2007
EPI_ISL_1575129	Europe / Netherlands / Rotterdam	2020-11-06	A/Common Buzzard/Netherlands/4/2020	Erasmus Medical Center	Erasmus Medical Center
EPI_ISL_1575130	Europe / Netherlands / Rotterdam	2020-11-06	A/Mute Swan/Netherlands/1/2020	Erasmus Medical Center	Erasmus Medical Center
EPI_ISL_1575131	Europe / Netherlands / Rotterdam	2020-11-06	A/Herring Gull/Netherlands/1/2020	Erasmus Medical Center	Erasmus Medical Center
EPI_ISL_157752	Asia / Indonesia / West Java	2013-11-11	A/Indonesia/NIHRD13269/2013	National Institute of Health Research and Development	National Institute of Health Research and Development	HA,Pawestri;KD,Puspa;HD,Ikawati;AA,Nugraha;V,Setiawaty
EPI_ISL_157904	Asia / Bangladesh	2013-03-30	A/quail/Bangladesh/19250/2013			Marinova-Petkova,A.; Feeroz,M.M.; Alam,S.M.R.; Hasan,M.K.; Akhtar,S.; Jones-Engel,L.; Walker,D.; McClenaghan,L.; Rubrum,A.; Franks,J.; Seiler,P.; Jeevan,T.; McKenzie,P.; Krauss,S.; Webby,R.J.; Webster,R.G.
EPI_ISL_157905	Asia / Bangladesh	2012-01-18	A/environment/Bangladesh/15126/2012			Marinova-Petkova,A.; Feeroz,M.M.; Alam,S.M.R.; Hasan,M.K.; Akhtar,S.; Jones-Engel,L.; Walker,D.; McClenaghan,L.; Rubrum,A.; Franks,J.; Seiler,P.; Jeevan,T.; McKenzie,P.; Krauss,S.; Webby,R.J.; Webster,R.G.
EPI_ISL_157929	Asia / Bangladesh	2012-09-07	A/chicken/Bangladesh/18065/2012			Marinova-Petkova,A.; Feeroz,M.M.; Alam,S.M.R.; Hasan,M.K.; Akhtar,S.; Jones-Engel,L.; Walker,D.; McClenaghan,L.; Rubrum,A.; Franks,J.; Seiler,P.; Jeevan,T.; McKenzie,P.; Krauss,S.; Webby,R.J.; Webster,R.G.
EPI_ISL_157941	Asia / Bangladesh	2013-03-30	A/quail/Bangladesh/19254/2013			Marinova-Petkova,A.; Feeroz,M.M.; Alam,S.M.R.; Hasan,M.K.; Akhtar,S.; Jones-Engel,L.; Walker,D.; McClenaghan,L.; Rubrum,A.; Franks,J.; Seiler,P.; Jeevan,T.; McKenzie,P.; Krauss,S.; Webby,R.J.; Webster,R.G.
EPI_ISL_157942	Asia / Bangladesh	2013-01-28	A/environment/Bangladesh/18948/2013			Marinova-Petkova,A.; Feeroz,M.M.; Alam,S.M.R.; Hasan,M.K.; Akhtar,S.; Jones-Engel,L.; Walker,D.; McClenaghan,L.; Rubrum,A.; Franks,J.; Seiler,P.; Jeevan,T.; McKenzie,P.; Krauss,S.; Webby,R.J.; Webster,R.G.
EPI_ISL_157946	Asia / Bangladesh	2013-03-30	A/environment/Bangladesh/19338/2013			Marinova-Petkova,A.; Feeroz,M.M.; Alam,S.M.R.; Hasan,M.K.; Akhtar,S.; Jones-Engel,L.; Walker,D.; McClenaghan,L.; Rubrum,A.; Franks,J.; Seiler,P.; Jeevan,T.; McKenzie,P.; Krauss,S.; Webby,R.J.; Webster,R.G.
EPI_ISL_157952	North America / Canada / Manitoba	2006-12-18	A/goose/MB/428/2006			Berhane,Y.; Joseph,T.; Kehler,H.; Hisanaga,T.; Embury-Hyatt,C.; Diederich,S.; McGreevy,K.H.; Handel,K.; Cottam-Birt,C.; Pasick,J.; Tomy,J.; Hooper-McGreevy,K.
EPI_ISL_157955	North America / Canada / Saskatchewan	2010-12-12	A/duck/SK/4628/2010			Berhane,Y.; Joseph,T.; Kehler,H.; Hisanaga,T.; Embury-Hyatt,C.; Diederich,S.; McGreevy,K.H.; Handel,K.; Cottam-Birt,C.; Pasick,J.; Tomy,J.; Hooper-McGreevy,K.
EPI_ISL_157957	North America / Canada / Saskatchewan	2010-12-12	A/duck/SK/4612/2010			Berhane,Y.; Joseph,T.; Kehler,H.; Hisanaga,T.; Embury-Hyatt,C.; Diederich,S.; McGreevy,K.H.; Handel,K.; Cottam-Birt,C.; Pasick,J.; Tomy,J.; Hooper-McGreevy,K.
EPI_ISL_157959	North America / Canada / Alberta	2006-09-18	A/duck/AB/329/2006			Berhane,Y.; Joseph,T.; Kehler,H.; Hisanaga,T.; Embury-Hyatt,C.; Diederich,S.; McGreevy,K.H.; Handel,K.; Cottam-Birt,C.; Pasick,J.; Tomy,J.; Hooper-McGreevy,K.
EPI_ISL_158001	Asia / Taiwan	2012-12-06	A/chicken/Taiwan/692/2012			Lee,C.C.; Zhu,H.; Huang,P.Y.; Peng,L.; Chang,Y.C.; Yip,C.H.; Li,Y.T.; Cheung,C.L.; Compans,R.; Yang,C.; Smith,D.K.; Lam,T.T.; King,C.C.; Guan,Y.; Lam,T.T.Y.
EPI_ISL_158007	Asia / Taiwan	2013-01-29	A/chicken/Taiwan/1711/2013			Lee,C.C.; Zhu,H.; Huang,P.Y.; Peng,L.; Chang,Y.C.; Yip,C.H.; Li,Y.T.; Cheung,C.L.; Compans,R.; Yang,C.; Smith,D.K.; Lam,T.T.; King,C.C.; Guan,Y.; Lam,T.T.Y.
EPI_ISL_158014	Asia / Taiwan	2013-05-17	A/chicken/Taiwan/4443/2013			Lee,C.C.; Zhu,H.; Huang,P.Y.; Peng,L.; Chang,Y.C.; Yip,C.H.; Li,Y.T.; Cheung,C.L.; Compans,R.; Yang,C.; Smith,D.K.; Lam,T.T.; King,C.C.; Guan,Y.; Lam,T.T.Y.
EPI_ISL_158021	Asia / Taiwan	2013-01-10	A/duck/Taiwan/4374/2013			Lee,C.C.; Zhu,H.; Huang,P.Y.; Peng,L.; Chang,Y.C.; Yip,C.H.; Li,Y.T.; Cheung,C.L.; Compans,R.; Yang,C.; Smith,D.K.; Lam,T.T.; King,C.C.; Guan,Y.; Lam,T.T.Y.
EPI_ISL_158023	Asia / Taiwan	2013-01-10	A/duck/Taiwan/4376/2013			Lee,C.C.; Zhu,H.; Huang,P.Y.; Peng,L.; Chang,Y.C.; Yip,C.H.; Li,Y.T.; Cheung,C.L.; Compans,R.; Yang,C.; Smith,D.K.; Lam,T.T.; King,C.C.; Guan,Y.; Lam,T.T.Y.
EPI_ISL_158024	Asia / Taiwan	2012-12-27	A/chicken/Taiwan/2593/2012			Lee,C.C.; Zhu,H.; Huang,P.Y.; Peng,L.; Chang,Y.C.; Yip,C.H.; Li,Y.T.; Cheung,C.L.; Compans,R.; Yang,C.; Smith,D.K.; Lam,T.T.; King,C.C.; Guan,Y.; Lam,T.T.Y.
EPI_ISL_158444	North America / United States / Illinois	2011-11-12	A/mallard/Illinois/11OS5576/2011			Wentworth,D.E.; Halpin,R.A.; Lin,X.; Bera,J.; Akopov,A.; Ransier,A.; Mohan,M.; Fedorova,N.; Tsitrin,T.; Puri,V.; Stockwell,T.; Amedeo,P.; Appalla,L.; Bishop,B.; Edworthy,P.; Gupta,N.; Hoover,J.; Katzel,D.; Li,K.; Schobel,S.; Shrivastava,S.; Thovarai,V.; Wang,S.; Nolting,J.M.; Fries,A.C.; Bowman,A.S.; Bao,Y.; Sanders,R.; Zhdanov,S.; Kiryutin,B.; Lipman,D.J.; Tatusova,T.; Slemons,R.
EPI_ISL_158500	North America / United States / Mississippi	2011-12-08	A/gadwall/Mississippi/11OS5840/2011			Wentworth,D.E.; Halpin,R.A.; Lin,X.; Bera,J.; Akopov,A.; Ransier,A.; Mohan,M.; Fedorova,N.; Tsitrin,T.; Puri,V.; Stockwell,T.; Amedeo,P.; Appalla,L.; Bishop,B.; Edworthy,P.; Gupta,N.; Hoover,J.; Katzel,D.; Li,K.; Schobel,S.; Shrivastava,S.; Thovarai,V.; Wang,S.; Nolting,J.M.; Fries,A.C.; Bowman,A.S.; Bao,Y.; Sanders,R.; Zhdanov,S.; Kiryutin,B.; Lipman,D.J.; Tatusova,T.; Slemons,R.
EPI_ISL_158509	North America / United States / Mississippi	2011-12-10	A/American widgeon/Mississippi/11OS6097/2011			Wentworth,D.E.; Halpin,R.A.; Lin,X.; Bera,J.; Akopov,A.; Ransier,A.; Mohan,M.; Fedorova,N.; Tsitrin,T.; Puri,V.; Stockwell,T.; Amedeo,P.; Appalla,L.; Bishop,B.; Edworthy,P.; Gupta,N.; Hoover,J.; Katzel,D.; Li,K.; Schobel,S.; Shrivastava,S.; Thovarai,V.; Wang,S.; Nolting,J.M.; Fries,A.C.; Bowman,A.S.; Bao,Y.; Sanders,R.; Zhdanov,S.; Kiryutin,B.; Lipman,D.J.; Tatusova,T.; Slemons,R.
EPI_ISL_158536	North America / United States / Illinois	2011-10-22	A/northern pintail/Illinois/11OS4796/2011			Wentworth,D.E.; Halpin,R.A.; Lin,X.; Bera,J.; Akopov,A.; Ransier,A.; Mohan,M.; Fedorova,N.; Tsitrin,T.; Puri,V.; Stockwell,T.; Amedeo,P.; Appalla,L.; Bishop,B.; Edworthy,P.; Gupta,N.; Hoover,J.; Katzel,D.; Li,K.; Schobel,S.; Shrivastava,S.; Thovarai,V.; Wang,S.; Nolting,J.M.; Fries,A.C.; Bowman,A.S.; Bao,Y.; Sanders,R.; Zhdanov,S.; Kiryutin,B.; Lipman,D.J.; Tatusova,T.; Slemons,R.
EPI_ISL_158777	Asia / Malaysia	2004-08-17	A/chicken/Malaysia/5744/2004			Lim,K.L.; Abdullah Zawawi,N.H.; Bejo,M.H.; Ideris,A.; Omar,A.R.
EPI_ISL_161008	Asia / Nepal / Sunsari	2014-02-17	A/chicken/Nepal/T-359/2014	Central Veterinary Laboratory	Animal and Plant Health Agency (APHA)	Puranik, A; Collins, S; Thomas, S; Hanna, A; Essen, S; Focosi-Snyman, R; Manvell, R; Jha, V; Chapagai, S; Koirala, P; Air, T; Banks, J
EPI_ISL_161379	Asia / Bhutan	2012-01-29	A/chicken/Bhutan/347/2012			Franks,J.S.; Tenzin,S.; Tshering,D.; Rai,P.; Lhamo,K.; Dahal,N.; Dukpa,K.
EPI_ISL_161381	Asia / Bhutan	2012-01-27	A/chicken/Bhutan/331/2012			Franks,J.S.; Tenzin,S.; Tshering,D.; Rai,P.; Lhamo,K.; Dahal,N.; Dukpa,K.
EPI_ISL_16224	Asia / Vietnam	2006	A/Muscovy duck/Vietnam/1455/2006
EPI_ISL_162301	Asia / China	2013-12-14	A/duck/Zhejiang/6D18/2013			Wu,H.; Peng,X.; Xu,L.; Jin,C.; Cheng,L.; Lu,X.; Xie,T.; Yao,H.; Wu,N.
EPI_ISL_162428	Asia / Cambodia	2013-09-16	A/Cambodia/X0916322/2013			Rith,S.; Horm,S.V.; Buchy,P.
EPI_ISL_162430	Asia / Cambodia	2013-09-17	A/environment/Cambodia/C1154W38M1/2013			Rith,S.; Horm,S.V.; Buchy,P.
EPI_ISL_162475	Asia / Taiwan	2012-05-08	A/chicken/Taiwan/0502/2012			Lee,M.S.
EPI_ISL_162667	Asia / Indonesia / Central Java	2014-04-19	A/Indonesia/NIHRD14122/2014	National Institute of Health Research and Development	National Institute of Health Research and Development	HA,Pawestri;AA,Nugraha;KD,Puspa;HD,Ikawati;V,Setiawaty
EPI_ISL_16342	Asia / Israel	2008	A/chicken/Israel/1055/2008
EPI_ISL_163493	Asia / China / Sichuan Province	2014-04-21	A/Sichuan/26221/2014		WHO Chinese National Influenza Center
EPI_ISL_163880	Europe / Finland	2007	A/mallard/Finland/13748/2007			Lindh,E.A.; Ek-Kommonen,C.; Vaananen,V.-M.; Alasaari,J.; Vaheri,A.; Vapalahti,O.; Huovilainen,A.
EPI_ISL_16397	North America / United States / Maryland	2006	A/environment/Maryland/1189/2006
EPI_ISL_164613	Asia / Indonesia / East Java	2012-11-08	A/Environment/East Java/LBM-LM13/2012	BBalitvet	BBalitvet	Dharmayanti,Ni Luh Putu Indi; Hartawan, Risza
EPI_ISL_164915	Asia / Mongolia	2011-10-09	A/common shelduck/Mongolia/2187/2011			Leung,C.Y.; Gilbert,M.; Chow,K.-C.; Ho,C.-K.; Tang,S.-C.; Guan,Y.; Peiris,M.
EPI_ISL_165111	Africa / Egypt	2013-05	A/chicken/Egypt/13VIR-2962-203/2013	Istituto Zooprofilattico Sperimentale Delle Venezie	Istituto Zooprofilattico Sperimentale Delle Venezie	Hussein, H.A.; El Hady, M.M.; Abd Hamid, H.S.; Sultan, H.A.; Abdel Hafez, A.; Fusaro, A.; Schivo, A.; Ormelli, S.; Monne, I.; Cattoli, G.
EPI_ISL_165808	Asia / Bangladesh	2009-12-18	A/duck/Bangladesh/1559/2009	Institute of Epidemiology Disease Control and Research (IEDCR) & Bangladesh National Influenza Centre (NIC)	Centers for Disease Control and Prevention	Gerloff, Nancy; Simpson, Natosha; Davis, C. Todd
EPI_ISL_166457	Asia / India	2011-09	A/chicken/India/09CA02/2011			Tosh,C.; Nagarajan,S.; Murugkar,H.V.; Kumar,M.; Jain,R.; Tripathi,S.; Syed,Z.; Behera,P.; C,D.S.; Kulkarni,D.D.; Dubey,S.C.
EPI_ISL_166584	Asia / China / Beijing Municipality / Fangshan District	2013-11-10	A/duck/Beijing/FS01/2013	Institute of Microbiology, Chinese Academy of Sciences	Institute of Microbiology, Chinese Academy of Sciences
EPI_ISL_166651	Asia / Cambodia	2013-02-15	A/chicken/Cambodia/X0218304/2013			Buchy,P.
EPI_ISL_166661	Asia / Cambodia	2012-05-25	A/Cambodia/W0526301/2012			Buchy,P.
EPI_ISL_166662	Asia / Cambodia	2012-05-28	A/chicken/Cambodia/W0530389/2012			Buchy,P.
EPI_ISL_166663	Asia / Cambodia	2012-05-28	A/chicken/Cambodia/W0530390/2012			Buchy,P.
EPI_ISL_166664	Asia / Cambodia	2012-05-28	A/chicken/Cambodia/W0530391/2012			Buchy,P.
EPI_ISL_166665	Asia / Cambodia	2012-05-28	A/duck/Cambodia/W0530392/2012			Buchy,P.
EPI_ISL_167344	Asia / Vietnam	2013-01-05	A/duck/Khanhhoa/CVVI-03/2013			Nguyen,H.T.; Than,V.T.; Kim,W.
EPI_ISL_167380	Asia / Vietnam	2014-02-16	A/chicken/Khanhhoa/CVVI-39/2014			Nguyen,H.T.; Than,V.T.; Kim,W.
EPI_ISL_167907	Asia / Indonesia / Jakarta / DKI Jakarta	2014-06-06	A/Indonesia/NIHRD14157/2014	National Institute of Health Research and Development	National Institute of Health Research and Development	HA,Pawestri;AA,Nugraha;V,Setiawaty
EPI_ISL_168387	Africa / Egypt	2013	A/chicken/Egypt/14VIR784-5-1318S/2013			Tassoni,L.; Arafa,A.; Hagag,N.; Azab,A.; Selim,A.; Hassan,M.K.; Ormelli,S.; Schivo,A.; Fusaro,A.; Monne,I.; Cattoli,G.
EPI_ISL_168505	Europe / Germany	2008-11-17	A/swan/Germany/R65/2008			Diederich,S.; Berhane,Y.; Embury-Hyatt,C.; Hisanaga,T.; Handel,K.; Cottam-Birt,C.; Pasick,J.
EPI_ISL_1697181	Europe / Czech Republic / Kralovehradecky Kraj / Okres Hradec Kralove / Kosicky	2021-03-29	A/chicken/Czech Republic/6151/2021	State Veterinary Institute Prague	State Veterinary Institute Prague	Nagy,A;Cernikova,L;Stara,M
EPI_ISL_170236	Asia / China / jiangsu	2014-10-29	A/Environment/Huaian/ha118/2014		Jiangsu Provincial Center for Disease Control & Prevention
EPI_ISL_170256	Africa / Egypt	2013-02-21	A/Duck/Egypt/NLQP27SG-AR750/2013	National Laboratory for Veterinary Quality Control on Poultry production- Animal Health Research Inistitute	Friedrich-Loeffler-Institut	Naguib, M.M; Arafa, A.M; Selim,A.A; Hassan,M.K; Beer,M; Harder,TC
EPI_ISL_170257	Africa / Egypt	2013-05-09	A/chicken/Egypt/NLQP20SL-AR751/2013	National Laboratory for Veterinary Quality Control on Poultry production- Animal Health Research Inistitute	Friedrich-Loeffler-Institut	Naguib, M.M; Arafa, A.M; Selim,A.A; Hassan,M.K; Beer,M; Harder,TC
EPI_ISL_170531	Asia / India	2012-01	A/crow/India/01TR01/2012			Das,B.R.; Tosh,C.; Kumar,M.; Nagarajan,S.; Murugkar,H.V.; Shukla,S.; Tripathi,S.; Mishra,A.; Kulkarni,D.D.
EPI_ISL_170793	Asia / India	2013-08	A/chicken/India/08CA03/2013			Tosh,C.; Nagarajan,S.; Murugkar,H.V.; Kumar,M.; Pandey,M.; Jolhe,D.K.; Tripathi,S.; Shukla,S.; Ved,N.; Mishra,A.; Ghosh,R.C.; Kulkarni,D.D.
EPI_ISL_171312	Asia / Japan	2014-10-10	A/duck/Hokkaido/WZ20/2014			Muramatsu,M.; Eguchi,N.; Nao,N.; Ndebe,J.; Takada,A.
EPI_ISL_171706	Asia / Korea, Republic of	2014-01-25	A/breeder duck/Korea/H128/2014			Jeong,J.; Kang,H.M.; Lee,E.K.; Song,B.M.; Kwon,Y.K.; Kim,H.R.; Choi,K.S.; Kim,J.Y.; Lee,H.J.; Moon,O.K.; Jeong,W.; Choi,J.; Baek,J.H.; Joo,Y.S.; Park,Y.H.; Lee,H.S.; Lee,Y.J.; Lee,Y.-J.; Kang,H.-M.; Lee,E.-K.; Song,B.-M.; Lee,K.-J.; Hong,M.-S.
EPI_ISL_173159	Asia / Mongolia	2014-08-31	A/duck/Mongolia/334/2014			Eguchi,N.; Maruyama,J.; Takada,A.
EPI_ISL_173878	North America / United States	2014-12-08	A/gyrfalcon/Washington/41088-6/2014			Ip,H.S.; Kim-Torchetti,M.; Crespo,R.; Kohrs,P.; DeBruyn,P.; Mansfield,K.G.; Baszler,T.; Badcoe,L.; Bodenstein,B.; Shearn-Boschler,V.; Killian,M.L.; Pedersen,J.C.; Hines,N.; Gidlewski,T.; DeLiberto,T.; Sleeman,J.; Shearn-Bochsler,V.; Long,R.L.; Hines,N.L.
EPI_ISL_174350	Europe / Netherlands / Provincie Overijssel / Gemeente Kampen / Kamperveen	2014-11-20	A/Chicken/Netherlands/14015824/2014	Wageningen Bioveterinary Research	Wageningen Bioveterinary Research	Heutink, Rene; Harders, Frank; Verschuren-Pritz, Sylvia; Bossers, Alex; Koch, Guus; Bouwstra, Ruth
EPI_ISL_174351	Europe / Netherlands / Provincie Overijssel / Gemeente Kampen / Kamperveen	2014-11-21	A/duck/Netherlands/14015989/2014	Wageningen Bioveterinary Research	Wageningen Bioveterinary Research	Heutink, Rene; Harders, Frank; Verschuren-Pritz, Sylvia; Bossers, Alex; Koch, Guus; Bouwstra, Ruth
EPI_ISL_174409	North America / United States	2014-12-29	A/American green-winged teal/Washington/195750/2014			Killian,M.L.; Ip,H.S.; Dusek,R.; Bodenstein,B.
EPI_ISL_174420	Africa / Egypt	2015-01-14	A/chicken/Egypt/1510CA/2015		Friedrich-Loeffler-Institut	Arafa,A.M; Hagag, N; Elhusseiny, M.H; Yehia, N; Selim, A.A; Abdelhalim, A; Kilany, W.H; Samy, A; Hassan, M.K; Abdelwhab,E.M; Beer,M; Naguib, M.M; Harder,TC
EPI_ISL_174428	Africa / Egypt	2014-12-29	A/chicken/Egypt/152RS/2015		Friedrich-Loeffler-Institut	Arafa,A.M; Hagag, N; Elhusseiny, M.H; Yehia, N; Selim, A.A; Abdelhalim, A; Kilany, W.H; Samy, A; Hassan, M.K; Abdelwhab,E.M; Beer,M; Naguib, M.M; Harder,TC
EPI_ISL_174429	Africa / Egypt	2014-12-04	A/duck/Egypt/144/2014		Friedrich-Loeffler-Institut	Arafa,A.M; Hagag, N; Elhusseiny, M.H; Yehia, N; Selim, A.A; Abdelhalim, A; Kilany, W.H; Samy, A; Hassan, M.K; Abdelwhab,E.M; Beer,M; Naguib, M.M; Harder,TC
EPI_ISL_174437	Africa / Egypt	2014-11-03	A/chicken/Egypt/141/2014		Friedrich-Loeffler-Institut	Arafa,A.M; Hagag, N; Elhusseiny, M.H; Yehia, N; Selim, A.A; Abdelhalim, A; Kilany, W.H; Samy, A; Hassan, M.K; Abdelwhab,E.M; Beer,M; Naguib, M.M; Harder,TC
EPI_ISL_174893	Europe / Bulgaria	2011-10-22	A/mule duck/Bulgaria/25/2011			Marinove-Petkova,A.; Georgiev,G.; Petkov,T.; Darnell,D.; Franks,J.; Walker,D.; Seiler,P.; Danner,A.; Graham,A.; McKenzie,P.; Krauss,S.; Webby,R.J.; Webster,R.G.
EPI_ISL_174898	Europe / Bulgaria	2011-11-23	A/mule duck/Bulgaria/328/2011			Marinove-Petkova,A.; Georgiev,G.; Petkov,T.; Darnell,D.; Franks,J.; Walker,D.; Seiler,P.; Danner,A.; Graham,A.; McKenzie,P.; Krauss,S.; Webby,R.J.; Webster,R.G.
EPI_ISL_174923	Africa / Egypt	2014-06-18	A/Turkey/Egypt/14139FAOS/2014		Friedrich-Loeffler-Institut	Arafa,A.M; Hagag, N; Elhusseiny, M.H; Yehia, N; Selim, A.A; Abdelhalim, A; Kilany, W.H; Samy, A; Hassan, M.K; Abdelwhab,E.M; Beer,M; Naguib, M.M; Harder,TC
EPI_ISL_174924	Africa / Egypt	2014-10-31	A/Turkey/Egypt/14240FAOS/2014		Friedrich-Loeffler-Institut	Arafa,A.M; Hagag, N; Elhusseiny, M.H; Yehia, N; Selim, A.A; Abdelhalim, A; Kilany, W.H; Samy, A; Hassan, M.K; Abdelwhab,E.M; Beer,M; Naguib, M.M; Harder,TC
EPI_ISL_175337	Asia / Taiwan	2006-07-28	A/Taiwan/DV413/2006			Lee,C.-C.; King,C.-C.
EPI_ISL_175338	Asia / Taiwan	2006-09-07	A/Taiwan/DV518/2006			Lee,C.-C.; King,C.-C.
EPI_ISL_175616	Asia / China	2014-03-21	A/chicken/Chiping/0321/2014			Xu,H.; Meng,F.; Huang,D.; Sheng,X.; Wang,Y.; Zhang,W.; Chang,W.; Wang,L.; Qin,Z.
EPI_ISL_175617	Asia / China	2014-03-13	A/chicken/Laiwu/0313/2014			Xu,H.; Meng,F.; Huang,D.; Sheng,X.; Wang,Y.; Zhang,W.; Chang,W.; Wang,L.; Qin,Z.
EPI_ISL_176997	Asia / China	2014-01-16	A/chicken/Qingdao/1/2014			Ma,Q.X.; Jiang,W.M.; Liu,S.; Wang,S.C.; Zhuang,Q.Y.; Hou,G.Y.; Liu,X.M.; Sui,Z.H.; Chen,J.M.
EPI_ISL_177493	Africa / Burkina Faso / Kadiogo	2015-03-23	A/chicken/Burkina Faso/15VIR1774-35/2015	Services V√©t√©rinaires	Istituto Zooprofilattico Sperimentale Delle Venezie	Ouattara, L.; Minoungou, G.L.; Ormelli, S.; Schivo, A.; Fusaro, A.; Monne, I.; Cattoli, G.
EPI_ISL_177584	Europe / Hungary / Bekes megye / F√ºzesgyarmat	2015-02-23	A/domestic duck/Hungary/7341/2015	Danam.Vet.Molbiol	Danam.Vet.Molbiol	Krisztian,Banyai; Szilvia,Farkas; Adam,Dan
EPI_ISL_177649	Europe / Netherlands / Provincie Noord-Holland / Gemeente Purmerend / Ilpendam	2015-02-25	A/eurasian wigeon/Netherlands/1/2015	Erasmus Medical Center	Erasmus Medical Center	Verhagen, Josanne; Vuong, Oanh; Van der Jeugd, Henk; Nolet, Bart; Fouchier, Ron
EPI_ISL_177703	Asia / Vietnam	2014-11-18	A/duck/Vietnam/1434/2014			Hatamachi,J.; Ogaswara,K.; Chu,D.H.; Okamatsu,M.; Sakoda,Y.; Kida,H.; Ogasawara,K.
EPI_ISL_177711	Asia / India	2012-01-04	A/chicken/India/01CA03/2012			Nagarajan,S.; Syed,Z.; Tosh,C.; Murugkar,H.V.; Kumar,M.; Kulkarni,D.D.
EPI_ISL_177991	Asia / Vietnam	2014-04-23	A/Little egret/Vietnam/WBT210/2014			Le,H.M.; Ung,T.T.; Vuong,M.T.; Bui,T.X.; Tran,T.T.; Pham,P.H.
EPI_ISL_178261	Asia / China / Yunnan	2015-02-06	A/Yunnan/14563/2015	WHO Chinese National Influenza Center	WHO Chinese National Influenza Center	Wang, Dayan;Guo, Junfeng;Li, Xiyan;Zou, Shumei;Zhang, Ye;Zhao, Xiang;Li, Xiaodan;Chen, Wenbin;Yang, Lei;Shu, Yuelong
EPI_ISL_178262	Asia / China / Yunnan	2015-02-05	A/Yunnan/14564/2015	WHO Chinese National Influenza Center	WHO Chinese National Influenza Center	Wang, Dayan;Guo, Junfeng;Li, Xiyan;Zou, Shumei;Zhang, Ye;Zhao, Xiang;Li, Xiaodan;Chen, Wenbin;Yang, Lei;Shu, Yuelong
EPI_ISL_179025	Asia / Taiwan	2015-01-16	A/chicken/Taiwan/a174/2015	Animal Health Research Institute	Animal Health Research Institute	Yu-Ju,Lin; Li-Hsuan,Chen; Wan-Chen,Li; Yu-Pin,Liu; Ming-Shiuh,Lee; Ming-Chu,Cheng; Hsiang-Jung,Tsai
EPI_ISL_179175	Asia / Vietnam	2013-04-13	A/muscovy duck/Quang Ninh/4c111/2013			Soda,K.; Hotta,K.; Trang,H.U.; Le,Q.M.; Yamashiro,T.; Ito,T.
EPI_ISL_179176	Asia / Vietnam	2013-04-13	A/muscovy duck/Quang Ninh/5c112/2013			Soda,K.; Hotta,K.; Trang,H.U.; Le,Q.M.; Yamashiro,T.; Ito,T.
EPI_ISL_179374	Asia / Vietnam	2014-08-16	A/duck/Nha Trang/75c131/2014			Soda,K.; Hotta,K.; Trang,H.U.; Le,Q.M.; Yamashiro,T.; Ito,T.
EPI_ISL_179386	Asia / Vietnam	2013-04-10	A/duck/Quang Ninh/19c511/2013			Soda,K.; Hotta,K.; Trang,H.U.; Le,Q.M.; Yamashiro,T.; Ito,T.
EPI_ISL_179448	Asia / Japan	2014-10-03	A/duck/Hokkaido/166/2014			Hiono,T.; Ohkawara,A.; Ogasawara,K.; Okamatsu,M.; Sakoda,Y.; Kida,H.; Hatamachi,J.; Matsuno,K.
EPI_ISL_179536	Asia / Taiwan	2015-01-23	A/chicken/TC/a504/2015			Cheng,M.-C.; Tan,D.-H.; Chen,L.-H.; Liu,Y.-P.; Lin,Y.-J.; Tsai,H.-J.; Chang,P.-C.
EPI_ISL_179537	Asia / Taiwan	2015-01-26	A/chicken/CH/a556/2015			Cheng,M.-C.; Tan,D.-H.; Chen,L.-H.; Liu,Y.-P.; Lin,Y.-J.; Tsai,H.-J.; Chang,P.-C.
EPI_ISL_179540	Asia / Taiwan	2013-05-17	A/chicken/PH/A2821/2013			Cheng,M.-C.; Tan,D.-H.; Chen,L.-H.; Liu,Y.-P.; Lin,Y.-J.; Tsai,H.-J.; Chang,P.-C.
EPI_ISL_179541	Asia / Taiwan	2014-04-17	A/chicken/YL/A3190/2014			Cheng,M.-C.; Tan,D.-H.; Chen,L.-H.; Liu,Y.-P.; Lin,Y.-J.; Tsai,H.-J.; Chang,P.-C.
EPI_ISL_179652	Asia / China	2014-04-27	A/duck/Sichuan/NCXN11/2014			Bi,Y.; Chen,Q.; Chen,J.
EPI_ISL_180086	Europe / Bulgaria	2015-01-23	A/dalmatian pelican/Bulgaria/3/2015	NDRVMI (National Diagnostic and Research Veterinary Medical Institute)	Animal and Plant Health Agency (APHA)	Thomas, S; Seekings, A; Essen, S; Manvell, R; Goujgoulova, G; Oreshkova, L; Banks, J; Brown, I
EPI_ISL_180192	Europe / Bulgaria	2015-01-23	A/dalmatian pelican/Bulgaria/4/2015	NDRVMI (National Diagnostic and Research Veterinary Medical Institute)	Animal and Plant Health Agency (APHA)	Thomas, S; Seekings, A; Essen, S; Manvell, R; Goujgoulova, G; Oreshkova, L; Banks, J; Brown, I
EPI_ISL_180652	Asia / China	2010-11-10	A/chicken/Dongtai/1011/2010			Zhao,G.; Zhao,K.; Chen,C.; Gu,M.; Wang,X.; Liu,X.
EPI_ISL_180654	Asia / China	2010-04-10	A/chicken/Gaoyou/1004/2010			Zhao,G.; Zhao,K.; Chen,C.; Gu,M.; Wang,X.; Liu,X.
EPI_ISL_180655	Asia / China	2011-12-17	A/goose/Yangzhou/ZG62/2011			Zhao,G.; Zhao,K.; Chen,C.; Gu,M.; Wang,X.; Liu,X.
EPI_ISL_180754	Asia / China / Hebei Province	2013-02-26	A/environment/Hubei/950/2013	Xiangfan Center for Disease Control and Prevention	WHO Chinese National Influenza Center	Li, Xiaodan; Gao, Rongbao; Bo, Hong; Zhang, Ye; Wang, Dayan; Shu, Yuelong
EPI_ISL_180791	Europe / Romania / Sinoie Lake - Island Ceaplaca	2015-03-26	A/pelican/Romania/12449/2015	Institute for Diagnosis & Animal Health (IDAH)	Animal and Plant Health Agency (APHA)	Thomas, S; Puranik, A; Londt, B; Essen, S; Manvell, R; Onita, I; Neicut, A; Cioranu, R; Motiu, R; Banks, J; Brown, I
EPI_ISL_180829	North America / United States / Maryland	2006-08-02	A/environment/Maryland/06OS1177/2006			Das,S.R.; Halpin,R.A.; Lin,X.; Simenauer,A.; Akopov,A.; Fedorova,N.; Puri,V.; Stockwell,T.; Amedeo,P.; Bishop,B.; Katzel,D.; Schobel,S.; Shrivastava,S.; Nolting,J.; Bao,Y.; Sanders,R.; Zhdanov,S.; Kiryutin,B.; Lipman,D.J.; Tatusova,T.; Slemons,R.; Bowman,A.
EPI_ISL_181059	North America / United States / Maryland	2013-11-23	A/mallard/Maryland/13OS2946/2013			Das,S.R.; Halpin,R.A.; Lin,X.; Simenauer,A.; Akopov,A.; Fedorova,N.; Puri,V.; Stockwell,T.; Amedeo,P.; Bishop,B.; Katzel,D.; Schobel,S.; Shrivastava,S.; Nolting,J.; Alexander,L.; Bao,Y.; Sanders,R.; Zhdanov,S.; Kiryutin,B.; Lipman,D.J.; Tatusova,T.; Slemons,R.; Bowman,A.
EPI_ISL_181127	Asia / Vietnam	2014-10-13	A/duck/Vietnam/LBM751/2014			Soda,K.; Hotta,K.; Trang,H.U.; Le,Q.M.; Yamashiro,T.; Ito,T.
EPI_ISL_181130	Asia / Vietnam	2014-10-13	A/muscovy duck/Vietnam/LBM755/2014			Soda,K.; Hotta,K.; Trang,H.U.; Le,Q.M.; Yamashiro,T.; Ito,T.
EPI_ISL_181297	Africa / Egypt / Ismailia	2014-01-20	A/duck/Egypt/141AI/2014			Arafa,A.; Hagag,N.; Abdelbasit,A.; Yehia,N.; AbdelHalim,A.; Samy,M.; Dauphin,G.; Hassan,M.
EPI_ISL_181301	Africa / Egypt / Giza	2014-02-09	A/turkey/Egypt/1438S/2014			Arafa,A.; Hagag,N.; Abdelbasit,A.; Yehia,N.; AbdelHalim,A.; Samy,M.; Dauphin,G.; Hassan,M.
EPI_ISL_181302	Africa / Egypt	2014-02-17	A/duck/Egypt/1435CAS/2014			Arafa,A.; Hagag,N.; Abdelbasit,A.; Yehia,N.; AbdelHalim,A.; Samy,M.; Dauphin,G.; Hassan,M.
EPI_ISL_181310	Africa / Egypt	2014-04-09	A/chicken/Egypt/14126S/2014			Arafa,A.; Hagag,N.; Abdelbasit,A.; Yehia,N.; AbdelHalim,A.; Samy,M.; Dauphin,G.; Hassan,M.
EPI_ISL_182066	Asia / China	2013-12-18	A/duck/Dongguan/3069/2013			Ma,C.; Lam,T.T.Y.; Chai,Y.; Wang,J.; Fan,X.; Hong,W.; Zhang,Y.; Li,L.; Liu,Y.; Smith,D.K.; Webby,R.J.; Peiris,J.S.M.; Zhu,H.; Guan,Y.
EPI_ISL_182745	Asia / United Arab Emirates	2014-11-17	A/Falcon/Dubai/AR3430-2293/2014		Friedrich-Loeffler-Institut	Naguib, M.M.; Wernery, U.; Harder, T.
EPI_ISL_182747	Asia / United Arab Emirates	2014-12-07	A/Stone curlew/Dubai/AR3444-25042/2014		Friedrich-Loeffler-Institut	Naguib, M.M.; Wernery, U.; Harder, T.
EPI_ISL_182901	Asia / Japan	2011-10-14	A/duck/Japan/11OG1032/2011			Sultan,S.; Bui,V.N.; Hill,N.J.; Hussein,I.T.M.; Trinh,D.Q.; Inage,K.; Hashizume,T.; Runstadler,J.A.; Ogawa,H.; Imai,K.
EPI_ISL_182905	Asia / Japan	2011-10-03	A/duck/Japan/11UO0008/2011			Sultan,S.; Bui,V.N.; Hill,N.J.; Hussein,I.T.M.; Trinh,D.Q.; Inage,K.; Hashizume,T.; Runstadler,J.A.; Ogawa,H.; Imai,K.
EPI_ISL_182921	Africa / Egypt / Sohag	2014-06-25	A/chicken/Egypt/1436CAL/2014			Arafa,A.; Hagag,N.; Yehia,N.; ElHusseiny,M.; Kamal,M.; Samy,A.; Azab,A.; Hassan,M.K.
EPI_ISL_187320	Asia / Israel	2015-01-24	A/turkey/Israel/107/2015			Shkoda,I.; Lapin,K.; Simanov,L.; Lublin,A.
EPI_ISL_187321	Asia / Israel	2015-01-22	A/chicken/Israel/88/2015			Shkoda,I.; Lapin,K.; Simanov,L.; Lublin,A.
EPI_ISL_187324	Asia / Israel	2015-02-10	A/turkey/Israel/274/2015			Shkoda,I.; Lapin,K.; Simanov,L.; Lublin,A.
EPI_ISL_187325	Asia / Israel	2015-01-29	A/turkey/Israel/174/2015			Shkoda,I.; Lapin,K.; Simanov,L.; Lublin,A.
EPI_ISL_187326	Asia / Israel	2015-01-29	A/turkey/Israel/188/2015			Shkoda,I.; Lapin,K.; Simanov,L.; Lublin,A.
EPI_ISL_187327	Asia / Israel	2015-02-19	A/chicken/Israel/333/2015			Shkoda,I.; Lapin,K.; Simanov,L.; Lublin,A.
EPI_ISL_187328	Asia / Israel	2015-01-28	A/chicken/Israel/156/2015			Shkoda,I.; Lapin,K.; Simanov,L.; Lublin,A.
EPI_ISL_187329	Asia / Israel	2015-02-01	A/turkey/Israel/209/2015			Shkoda,I.; Lapin,K.; Simanov,L.; Lublin,A.
EPI_ISL_18830	Asia / Saudi Arabia	2007	A/falcon/Saudi Arabia/6732-2/2007
EPI_ISL_18871	Africa / Nigeria	2006	A/chicken/Nigeria/228-6/2006
EPI_ISL_18908	Asia / Japan / Hokkaido	2008	A/whooper swan/Hokkaido/1/2008
EPI_ISL_189409	Europe / Sweden	2006-11-08	A/mallard/Sweden/58705/2006			Wentworth,D.E.; Halpin,R.A.; Lin,X.; Bera,J.; Ransier,A.; Fedorova,N.; Tsitrin,T.; McLellan,M.; Stockwell,T.; Amedeo,P.; Appalla,L.; Bishop,B.; Edworthy,P.; Gupta,N.; Hoover,J.; Katzel,D.; Li,K.; Schobel,S.; Shrivastava,S.; Thovarai,V.; Wang,S.; Fouchier,R.; Osterhaus,A.; Olsen,B.; Wille,M.; Latorre-Margalef,N.; Tolf,C.; Bao,Y.; Sanders,R.; Zhdanov,S.; Kiryutin,B.; Lipman,D.J.; Tatusova,T.; Walde…
EPI_ISL_189531	North America / United States / Illinois	2012-10-20	A/mallard/Illinois/12OS5080/2012			Wentworth,D.E.; Halpin,R.A.; Lin,X.; Bera,J.; Akopov,A.; Ransier,A.; Mohan,M.; Fedorova,N.; Tsitrin,T.; Puri,V.; Stockwell,T.; Amedeo,P.; Appalla,L.; Bishop,B.; Edworthy,P.; Gupta,N.; Hoover,J.; Katzel,D.; Schobel,S.; Shrivastava,S.; Thovarai,V.; Wang,S.; Slemons,R.D.; Nolting,J.M.; Bao,Y.; Sanders,R.; Zhdanov,S.; Kiryutin,B.; Lipman,D.J.; Tatusova,T.; Bowman,A.S.
EPI_ISL_190043	Asia / Vietnam	2013-11-01	A/duck/TienGiang/14/2013			Cuong,N.V.; Carrique-Mas,J.; Hoa,N.T.; Truc,V.N.T.
EPI_ISL_190641	Asia / Vietnam	2008	A/chicken/Vietnam/NCVD-03/2008			Pantin-Jackwood,M.J.; Spackman,E.; Suarez,D.L.; Wasilenko,J.; Sarmento,L.; Shepherd,E.; Smith,D.; Lee,S.; Lone,N.A.
EPI_ISL_190695	Asia / India	2012-01-03	A/crow/India/01CA08/2012			Nagarajan,S.; Senthil Kumar,D.; Tosh,C.; Murugkar,H.V.; Kumar,M.; Kulkarni,D.D.
EPI_ISL_1909	Asia / China / Guangdong Province	1997	A/goose/Guangdong/3/1997
EPI_ISL_19101	Asia / Japan / Hokkaido	2008	A/whooper swan/Hokkaido/2/2008
EPI_ISL_193362	Europe / Russian Federation / Novosibirsk Oblast / Chany lake	2015-05-07	A/rook/Chany/32/2015	State Research Center of Virology and Biotechnology (VECTOR)	State Research Center of Virology and Biotechnology (VECTOR)	Ivan,Susloparov; Vasily,Marchenko; Natalya,Goncharova; Andrey,Shipovalov; Alexander,Durymanov; Tatyana,Ilyicheva; Alexander,Ryzhikov
EPI_ISL_193364	Europe / Russian Federation / Novosibirsk Oblast / Sartlan lake	2015-05-07	A/rook/Sartlan/42/2015	State Research Center of Virology and Biotechnology (VECTOR)	State Research Center of Virology and Biotechnology (VECTOR)	Ivan,Susloparov; Vasily,Marchenko; Natalya,Goncharova; Andrey,Shipovalov; Alexander,Durymanov; Tatyana,Ilyicheva; Alexander,Ryzhikov
EPI_ISL_195294	Asia / China	2015-02-06	A/Yunnan/0127/2015			Xia,X.; Zhang,Y.; Yang,Z.; Guan,W.; Yuan,B.; Feng,Y.; Wang,Y.; Song,Y.; Li,Z.; Zhong,N.; Li,S.
EPI_ISL_195600	Asia / India	2012-03-05	A/chicken/India/03CA03/2012			Nagarajan,S.; Jain,R.; Tosh,C.; Murugkar,H.V.; Kumar,M.; Kulkarni,D.D.
EPI_ISL_195634	Asia / Bhutan	2013-01-29	A/duck/Bhutan/01TR03/2013			Nagarajan,S.; Tripathi,S.; Tosh,C.; Murugkar,H.V.; Kumar,M.; Kulkarni,D.D.
EPI_ISL_195635	Asia / India	2012-01-03	A/crow/India/01CA12/2012			Nagarajan,S.; Tripathi,S.; Tosh,C.; Murugkar,H.V.; Kumar,M.; Kulkarni,D.D.
EPI_ISL_195659	Africa / Egypt	2015-01-15	A/Egypt/682/2015	Ministry of Health and Population	Crick Worldwide Influenza Centre
EPI_ISL_195731	Asia / Indonesia / Banten	2015-03-24	A/Indonesia/NIHRD/15023/2015	National Institute of Health Research and Development	National Institute of Health Research and Development	HA,Pawestri;AA,Nugraha;KD,Puspa;HD,Ikawati;V,Setiawaty
EPI_ISL_195732	Asia / Indonesia / Banten	2015-03-25	A/Indonesia/NIHRD15028/2015	National Institute of Health Research and Development	National Institute of Health Research and Development	HA,Pawestri;KD,Puspa;HD,Ikawati;AA,Nugraha;V,Setiawaty
EPI_ISL_195935	Asia / India	2012-02-22	A/crow/India/02CA06/2012			Nagarajan,S.; Jain,R.; Tosh,C.; Murugkar,H.V.; Kumar,M.; Kulkarni,D.D.
EPI_ISL_195949	Asia / Bhutan	2013-01-29	A/chicken/Bhutan/02CL505/2013			Nagarajan,S.; Tripathi,S.; Tosh,C.; Murugkar,H.V.; Kumar,M.; Kulkarni,D.D.
EPI_ISL_195950	Asia / Bhutan	2013-01-29	A/chicken/Bhutan/01TR338/2013			Nagarajan,S.; Tripathi,S.; Tosh,C.; Murugkar,H.V.; Kumar,M.; Kulkarni,D.D.
EPI_ISL_195952	Asia / Bhutan	2013-01-29	A/chicken/Bhutan/01TI06/2013			Nagarajan,S.; Tripathi,S.; Tosh,C.; Murugkar,H.V.; Kumar,M.; Kulkarni,D.D.
EPI_ISL_195953	Asia / Bhutan	2013-01-29	A/duck/Bhutan/01CL03/2013			Nagarajan,S.; Tripathi,S.; Tosh,C.; Murugkar,H.V.; Kumar,M.; Kulkarni,D.D.
EPI_ISL_195955	Asia / India	2013-12-30	A/chicken/India/12CA01/2013			Nagarajan,S.; Tripathi,S.; Tosh,C.; Murugkar,H.V.; Kumar,M.; Kulkarni,D.D.
EPI_ISL_195956	Asia / India	2013-12-30	A/chicken/India/12CL2168/2013			Nagarajan,S.; Tripathi,S.; Tosh,C.; Murugkar,H.V.; Kumar,M.; Kulkarni,D.D.
EPI_ISL_195968	Asia / India	2012-01-10	A/crow/India/01CA16/2012			Nagarajan,S.; Tripathi,S.; Tosh,C.; Murugkar,H.V.; Kumar,M.; Kulkarni,D.D.
EPI_ISL_195970	Asia / India	2013-02-19	A/northern pintail/India/03OR320/2013			Nagarajan,S.; Tripathi,S.; Tosh,C.; Murugkar,H.V.; Kumar,M.; Kulkarni,D.D.
EPI_ISL_19651	Africa / Nigeria	2006	A/chicken/Nigeria/VRD49/2006
EPI_ISL_19652	Africa / Nigeria	2006	A/chicken/Nigeria/VRD83/2006
EPI_ISL_196570	Asia / China / Jiangsu Provice	2014-04-18	A/environment/Jiangsu/WX1761/2014	Beijing Institute of Microbiology and Epidemiology	Beijing Institute of Microbiology and Epidemiology
EPI_ISL_19659	Africa / Nigeria	2006	A/pigeon/Nigeria/VRD370/2006
EPI_ISL_19785	Asia / Saudi Arabia	2005	A/falcon/Saudi Arabia/D1795/2005
EPI_ISL_198209	Asia / Bhutan	2015-04	A/chicken/Bhutan/04TI01/2015			Tosh,C.; Tenzin,D.; Tenzin,S.; Nagarajan,S.; Kumar,M.; Murugkar,H.V.; Tripathi,S.; Wangdi,C.; Dukpa,K.; Gurung,R.B.; Kulkarni,D.D.
EPI_ISL_19925	Asia / Saudi Arabia	2007	A/ostrich/Saudi Arabia/6732-3/2007		Istituto Zooprofilattico Sperimentale Delle Venezie
EPI_ISL_19929	Asia / Saudi Arabia	2007	A/chicken/Saudi Arabia/6732-18/2007		Istituto Zooprofilattico Sperimentale Delle Venezie
EPI_ISL_20030	Asia / Thailand	2008	A/duck/Thailand/ICRC-V629/2008
EPI_ISL_200837	Asia / China / Yunnan Province	2015-02-10	A/Yunnan/DQ001/2015(H5N6)		Institute of Microbiology, Chinese Academy of Sciences
EPI_ISL_200838	Asia / China / Yunnan Province	2015-07-10	A/Yunnan/DQ002/2015(H5N6)		Institute of Microbiology, Chinese Academy of Sciences
EPI_ISL_200938	Africa / South Africa	2012-02-01	A/ostrich/South Africa/C42 DKF/2012			Abolnik,C.; Olivier,A.; Reynolds,C.; Henry,D.; Cumming,G.; Rauff,D.; Romito,M.; Petty,D.; Falch,C.
EPI_ISL_200944	Asia / Israel	2015-06-27	A/chicken/Gaza/869/2015			Shkoda,I.; Lapin,K.; Simanov,L.; Alnakhal,R.; Lublin,A.
EPI_ISL_200945	Asia / Israel	2015-06-21	A/duck/Gaza/829/2015			Shkoda,I.; Lapin,K.; Simanov,L.; Alnakhal,R.; Lublin,A.
EPI_ISL_200947	Asia / Israel	2015-06-15	A/chicken/Gaza/799/2015			Shkoda,I.; Lapin,K.; Simanov,L.; Alnakhal,R.; Lublin,A.
EPI_ISL_200951	Asia / Israel	2015-05-18	A/turkey/Israel/658/2015			Shkoda,I.; Lapin,K.; Simanov,L.; Lublin,A.
EPI_ISL_200953	Asia / Israel	2015-05-11	A/turkey/Israel/633/2015			Shkoda,I.; Lapin,K.; Simanov,L.; Lublin,A.
EPI_ISL_200954	Asia / Israel	2015-01-16	A/turkey/Israel/14/2015			Shkoda,I.; Lapin,K.; Simanov,L.; Lublin,A.
EPI_ISL_202558	Asia / China	2014-05-04	A/duck/Liaoning/S1001/2014	Harbin Veterinary Research Institute (CAAS)	Harbin Veterinary Research Institute (CAAS)	Zeng, X.; Chen, P.; Liu, L.; Deng, G.; Li, Y.; Shi, J.; Kong, H.; Feng, H.; Bai, J.; Li, X.; Tian, G.; Chen, H.
EPI_ISL_203649	Asia / China / Chongqing	2014-03-20	A/Environment/Chongqing/28975/2014		WHO Chinese National Influenza Center	Lei, Yang; Xiaodan, Li; Ye, Zhang; Shumei, Zou; Wenbing, Chen; Dayan, Wang; Yuelong, Shu
EPI_ISL_203735	Asia / China	2014-07-07	A/goose/Zhejiang/77168/2014			Wu,H.; Peng,X.; Cheng,L.; Lu,X.; Jin,C.; Xie,T.; Yao,H.; Wu,N.
EPI_ISL_205110	Asia / China	2014-12	A/chicken/Wuhan/WHJF/2014			Chen,L.-J.; Lin,X.-D.; Guo,W.-P.; Tian,J.-H.; Zhang,Y.-Z.
EPI_ISL_205112	Asia / China	2014-12	A/chicken/Wuhan/HAQL16/2014			Chen,L.-J.; Lin,X.-D.; Guo,W.-P.; Tian,J.-H.; Zhang,Y.-Z.
EPI_ISL_205313	Asia / China / Guangdong Province / Guangdong	2015-12-28	A/Shenzhen/1/2015	Shenzhen center for disease control and prevention	WHO Chinese National Influenza Center	Fang, Shisong;Yang, Lei
EPI_ISL_205503	Asia / China / Guangdong Province	2015-12-29	A/Shenzhen/TH001/2015 (H5N6)	CAS Key Laboratory of Pathogenic Microbiology and Immunology, Institute of Microbiology, Chinese Academy of Sciences	Institute of Microbiology, Chinese Academy of Sciences
EPI_ISL_205821	Asia / Hong Kong (SAR)	2015-04-10	A/peregrine_falcon/Hong_Kong/04955/2015	Agriculture, Fisheries and Conservation Department	Agriculture, Fisheries and Conservation Department	LUK, Geraldine SM; LEE, Frances E; IP, Sin-Ming; WAI, Chris KL
EPI_ISL_205825	Asia / Hong Kong (SAR)	2016-01-02	A/great_egret/Hong_Kong/00032/2016	Agriculture, Fisheries and Conservation Department	Agriculture, Fisheries and Conservation Department	LUK, Geraldine SM; LEE, Frances E; IP, Sin-Ming; WAI, Chris KL
EPI_ISL_206036	Asia / China / Guangdong	2016-01-07	A/Shenzhen/1/2016		WHO Chinese National Influenza Center	Fang, Shisong;Yang, Lei
EPI_ISL_206263	North America / United States	2014-09-22	A/mallard/Southcentral Alaska/12ML00977/2014			Das,S.R.; Halpin,R.A.; Lin,X.; Simenauer,A.; Akopov,A.; Fedorova,N.; Puri,V.; Stockwell,T.; Amedeo,P.; Katzel,D.; Schobel,S.; Shrivastava,S.; Hill,N.; Bao,Y.; Sanders,R.; Zhdanov,S.; Kiryutin,B.; Lipman,D.J.; Tatusova,T.; Runstadler,J.
EPI_ISL_206265	North America / United States	2014-09-22	A/mallard/Southcentral Alaska/12ML00991/2014			Das,S.R.; Halpin,R.A.; Lin,X.; Simenauer,A.; Akopov,A.; Fedorova,N.; Puri,V.; Stockwell,T.; Amedeo,P.; Katzel,D.; Schobel,S.; Shrivastava,S.; Hill,N.; Bao,Y.; Sanders,R.; Zhdanov,S.; Kiryutin,B.; Lipman,D.J.; Tatusova,T.; Runstadler,J.
EPI_ISL_206412	North America / United States	2015-01-18	A/American wigeon/Oregon/AH0012525/2015			Killian,M.L.
EPI_ISL_206430	North America / United States	2014-12-22	A/mallard/Idaho/AH0005955/2014			Killian,M.L.
EPI_ISL_206431	North America / United States	2014-12-20	A/mallard/Oregon/AH0003821/2014			Killian,M.L.
EPI_ISL_206433	North America / United States	2014-12-23	A/Northern pintail/Washington/195365/2014			Killian,M.L.; Ip,H.S.; Griffin,K.; Messer,J.; McMullen,K.; Dusek,R.; Bodenstein,B.
EPI_ISL_206442	North America / United States	2014-12-16	A/American wigeon/Washington/195198/2014			Killian,M.L.; Ip,H.S.; Griffin,K.; Messer,J.; McMullen,K.; Long,R.; Mansfield,K.
EPI_ISL_206444	North America / United States	2014-12-08	A/mallard/Washington/195246/2014			Killian,M.L.; Ip,H.S.; Griffin,K.; Messer,J.; McMullen,K.; Long,R.; Mansfield,K.
EPI_ISL_206445	North America / United States	2014-12-29	A/peregrine falcon/Washington/196426/2014			Killian,M.L.; Ip,H.S.; Griffin,K.; Messer,J.; McMullen,K.; Long,R.; Mansfield,K.
EPI_ISL_206456	Asia / Taiwan	2015-01-17	A/goose/Taiwan/TNC1/2015			Huang,P.Y.; Lee,C.D.; Yip,C.H.; Cheung,C.L.; Yu,G.; Lam,T.T.; Smith,D.K.; Zhu,H.; Guan,Y.; Lee,C.C.; Lam,T.Y.
EPI_ISL_206457	Asia / Taiwan	2015-01-17	A/goose/Taiwan/TNC2/2015			Huang,P.Y.; Lee,C.D.; Yip,C.H.; Cheung,C.L.; Yu,G.; Lam,T.T.; Smith,D.K.; Zhu,H.; Guan,Y.; Lee,C.C.; Lam,T.Y.
EPI_ISL_206458	Asia / Taiwan	2015-01-17	A/goose/Taiwan/TNC3/2015			Huang,P.Y.; Lee,C.D.; Yip,C.H.; Cheung,C.L.; Yu,G.; Lam,T.T.; Smith,D.K.; Zhu,H.; Guan,Y.; Lee,C.C.; Lam,T.Y.
EPI_ISL_206461	Asia / Taiwan	2015-01-17	A/goose/Taiwan/TNC6/2015			Huang,P.Y.; Lee,C.D.; Yip,C.H.; Cheung,C.L.; Yu,G.; Lam,T.T.; Smith,D.K.; Zhu,H.; Guan,Y.; Lee,C.C.; Lam,T.Y.
EPI_ISL_206466	Asia / Taiwan	2015-01-17	A/goose/Taiwan/TNC11/2015			Huang,P.Y.; Lee,C.D.; Yip,C.H.; Cheung,C.L.; Yu,G.; Lam,T.T.; Smith,D.K.; Zhu,H.; Guan,Y.; Lee,C.C.; Lam,T.Y.
EPI_ISL_206469	Asia / Taiwan	2015-01-17	A/goose/Taiwan/TNC14/2015			Huang,P.Y.; Lee,C.D.; Yip,C.H.; Cheung,C.L.; Yu,G.; Lam,T.T.; Smith,D.K.; Zhu,H.; Guan,Y.; Lee,C.C.; Lam,T.Y.
EPI_ISL_206475	Asia / Taiwan	2015-01-17	A/goose/Taiwan/TNO6/2015			Huang,P.Y.; Lee,C.C.; Yip,C.H.; Cheung,C.L.; Yu,G.; Lam,T.Y.; Smith,D.K.; Zhu,H.; Guan,Y.
EPI_ISL_206476	Asia / Taiwan	2015-01-17	A/goose/Taiwan/TNO7/2015			Huang,P.Y.; Lee,C.D.; Yip,C.H.; Cheung,C.L.; Yu,G.; Lam,T.T.; Smith,D.K.; Zhu,H.; Guan,Y.; Lee,C.C.; Lam,T.Y.
EPI_ISL_206478	Asia / Taiwan	2015-01-17	A/goose/Taiwan/TNO9/2015			Huang,P.Y.; Lee,C.D.; Yip,C.H.; Cheung,C.L.; Yu,G.; Lam,T.T.; Smith,D.K.; Zhu,H.; Guan,Y.; Lee,C.C.; Lam,T.Y.
EPI_ISL_206488	Asia / Taiwan	2015-01-17	A/goose/Taiwan/TNO19/2015			Huang,P.Y.; Lee,C.D.; Yip,C.H.; Cheung,C.L.; Yu,G.; Lam,T.T.; Smith,D.K.; Zhu,H.; Guan,Y.; Lee,C.C.; Lam,T.Y.
EPI_ISL_206490	Asia / China	2014-02-27	A/goose/Jiangsu/QD5/2014			Li,J.; Gu,M.; Liu,D.; Liu,B.; Jiang,K.; Zhong,L.; Liu,K.; Sun,W.; Hu,J.; Wang,X.; Hu,S.; Liu,X.
EPI_ISL_206568	Asia / China / Guangdong Province	2015-12-28	A/ Guangdong /SZ872/2015ÔºàH5N6Ôºâ	Guangdong Provincial Center for Disease Control and Prevention	Guangdong Provincial Center for Disease Control and Prevention	Changwen,Ke; Runyu,Yuan;Jie,Wu;Zheng,Wang
EPI_ISL_206569	Asia / China / Guangdong Province	2015-12-31	A/ Guangdong /ZQ874/2015ÔºàH5N6Ôºâ	Guangdong Provincial Center for Disease Control and Prevention	Guangdong Provincial Center for Disease Control and Prevention	Changwen,Ke; Runyu,Yuan;Jie,Wu;Zheng,Wang
EPI_ISL_207048	Asia / China / Guangdong Province	2016-01-15	A/Shenzhen/TH003/2016(H5N6)	CAS Key Laboratory of Pathogenic Microbiology and Immunology, Institute of Microbiology, Chinese Academy of Sciences	Institute of Microbiology, Chinese Academy of Sciences
EPI_ISL_207051	Asia / China / Guangdong Province	2016-01-06	A/Shenzhen/TH002/2016(H5N6)	CAS Key Laboratory of Pathogenic Microbiology and Immunology, Institute of Microbiology, Chinese Academy of Sciences	Institute of Microbiology, Chinese Academy of Sciences
EPI_ISL_20856	Asia / Thailand	2008	A/chicken/Thailand/PC-340/2008
EPI_ISL_208822	Asia / China	2010-03-21	A/duck/Eastern China/L0321/2010			Sun,H.; Sun,Y.; Pu,J.; Liu,L.; Li,C.; Xu,G.; Qin,M.; Zhang,Y.; Zhao,H.; Wei,K.; Liu,J.
EPI_ISL_208823	Asia / China	2010-02-28	A/duck/Eastern China/L0230/2010			Sun,H.; Sun,Y.; Pu,J.; Liu,L.; Li,C.; Xu,G.; Qin,M.; Zhang,Y.; Zhao,H.; Wei,K.; Liu,J.
EPI_ISL_208824	Asia / China	2010-04-05	A/duck/Eastern China/L0405/2010			Sun,H.; Sun,Y.; Pu,J.; Liu,L.; Li,C.; Xu,G.; Qin,M.; Zhang,Y.; Zhao,H.; Wei,K.; Liu,J.
EPI_ISL_208825	Asia / China	2011-04-23	A/duck/Eastern China/L0423/2011			Sun,H.; Sun,Y.; Pu,J.; Liu,L.; Li,C.; Xu,G.; Qin,M.; Zhang,Y.; Zhao,H.; Wei,K.; Liu,J.
EPI_ISL_208826	Asia / China	2011-06-11	A/duck/Eastern China/L0611/2011			Sun,H.; Sun,Y.; Pu,J.; Liu,L.; Li,C.; Xu,G.; Qin,M.; Zhang,Y.; Zhao,H.; Wei,K.; Liu,J.
EPI_ISL_208828	Asia / China	2012-10-21	A/duck/Eastern China/L1021/2012			Sun,H.; Sun,Y.; Pu,J.; Liu,L.; Li,C.; Xu,G.; Qin,M.; Zhang,Y.; Zhao,H.; Wei,K.; Liu,J.
EPI_ISL_208837	Asia / China	2014-08-08	A/duck/Eastern China/S0808/2014			Sun,H.; Sun,Y.; Pu,J.; Liu,L.; Li,C.; Xu,G.; Qin,M.; Zhang,Y.; Zhao,H.; Wei,K.; Liu,J.
EPI_ISL_208840	Asia / China	2014-04-08	A/goose/Eastern China/S0408/2014			Sun,H.; Sun,Y.; Pu,J.; Liu,L.; Li,C.; Xu,G.; Qin,M.; Zhang,Y.; Zhao,H.; Wei,K.; Liu,J.
EPI_ISL_208842	Asia / India	2014-01	A/crow/India/01CA02/2014			Tosh,C.; Shukla,S.; Nagarajan,S.; Kumar,M.; Murugkar,H.V.; Tripathi,S.; Kulkarni,D.D.
EPI_ISL_20909	Africa / Togo	2007	A/avian/Togo/3618-10/2007		Istituto Zooprofilattico Sperimentale Delle Venezie
EPI_ISL_20910	Africa / Togo	2007	A/chicken/Togo/4106-4/2007		Istituto Zooprofilattico Sperimentale Delle Venezie
EPI_ISL_20915	Africa / Benin	2007-12	A/chicken/Benin/6693-1/2007		Istituto Zooprofilattico Sperimentale Delle Venezie
EPI_ISL_20917	Europe / Poland / Masovian Voivodeship	2007-12-04	A/chicken/Poland/38-140V08/2007		National Veterinary Research Institut Poland, PIWet-PIB
EPI_ISL_20918	Europe / Poland / Warmian-Masurian Voivodeship	2007-12-11	A/buzzard/Poland/MB266B-141V08/2007		National Veterinary Research Institut Poland, PIWet-PIB
EPI_ISL_20919	Europe / Poland / West Pomeranian Voivodeship	2006-03-11	A/goosander/Poland/502-137V08/2006		National Veterinary Research Institut Poland, PIWet-PIB
EPI_ISL_20920	Europe / Poland / Lubusz Voivodeship	2006-03-10	A/swan/Poland/467-136V08/2006		National Veterinary Research Institut Poland, PIWet-PIB
EPI_ISL_20922	Europe / Poland / Kuyavian-Pomeranian Voivodeship	2006-04-03	A/swan/Poland/1242-139V08/2006		National Veterinary Research Institut Poland, PIWet-PIB
EPI_ISL_2113167	Europe / Poland / Pomeranian Voivodeship / Gdynia	2021-02-22	A/mute_swan/Poland/MB189/2021	National Veterinary Research Institut Poland, PIWet-PIB	National Veterinary Research Institute	Dziadek, K.; Swieton, E.; Smietanka, K.
EPI_ISL_2114013	Europe / Poland / Pomeranian Voivodeship / Stegna	2021-03-06	A/mute_swan/Poland/MB272/2021	National Veterinary Research Institut Poland, PIWet-PIB	National Veterinary Research Institute	Dziadek, K.; Swieton, E.; Smietanka, K.
EPI_ISL_213833	Asia / China	2013-04-10	A/chicken/Yuhang/1/2013			Yu,Y.
EPI_ISL_213834	Asia / China	2013-04-10	A/chicken/Yuhang/2/2013			Yu,Y.
EPI_ISL_213837	Europe / Belgium	2013-09-26	A/Anas platyrhynchos/Belgium/17330cls42/2013			Van Borm,S.; Rosseel,T.; Marche,S.; Steensels,M.; Vangeluwe,D.; Linden,A.; van den Berg,T.; Lambrecht,B.
EPI_ISL_215537	North America / United States	2014-09-15	A/mallard/Alaska/103/2014			Ramey,A.M.; Reeves,A.B.; TeSlaa,J.L.; Nashold,S.; Donnelly,T.; Bahl,J.; Hall,J.S.; Donnelly,T.F.
EPI_ISL_216607	North America / United States	2011-08-11	A/mallard/Maryland/11OS1740/2011			Das,S.R.; Halpin,R.A.; Lin,X.; Simenauer,A.; Akopov,A.; Fedorova,N.; Puri,V.; Stockwell,T.; Amedeo,P.; Bishop,B.; Katzel,D.; Schobel,S.; Shrivastava,S.; Nolting,J.; Bao,Y.; Sanders,R.; Zhdanov,S.; Kiryutin,B.; Lipman,D.J.; Tatusova,T.; Slemons,R.; Bowman,A.
EPI_ISL_216608	North America / United States	2011-08-11	A/mallard/Maryland/11OS1741/2011			Das,S.R.; Halpin,R.A.; Lin,X.; Simenauer,A.; Akopov,A.; Fedorova,N.; Puri,V.; Stockwell,T.; Amedeo,P.; Bishop,B.; Katzel,D.; Schobel,S.; Shrivastava,S.; Nolting,J.; Bao,Y.; Sanders,R.; Zhdanov,S.; Kiryutin,B.; Lipman,D.J.; Tatusova,T.; Slemons,R.; Bowman,A.
EPI_ISL_216639	North America / United States	2007-06-27	A/mallard/Maryland/07OS864/2007			Das,S.R.; Halpin,R.A.; Lin,X.; Simenauer,A.; Akopov,A.; Fedorova,N.; Puri,V.; Stockwell,T.; Amedeo,P.; Bishop,B.; Katzel,D.; Schobel,S.; Shrivastava,S.; Nolting,J.; Bao,Y.; Sanders,R.; Zhdanov,S.; Kiryutin,B.; Lipman,D.J.; Tatusova,T.; Slemons,R.; Bowman,A.
EPI_ISL_216642	North America / United States	2007-07-19	A/mallard/Maryland/07OS1217/2007			Das,S.R.; Halpin,R.A.; Lin,X.; Simenauer,A.; Akopov,A.; Fedorova,N.; Puri,V.; Stockwell,T.; Amedeo,P.; Bishop,B.; Katzel,D.; Schobel,S.; Shrivastava,S.; Nolting,J.; Bao,Y.; Sanders,R.; Zhdanov,S.; Kiryutin,B.; Lipman,D.J.; Tatusova,T.; Slemons,R.; Bowman,A.
EPI_ISL_216684	North America / United States / Ohio	2014-08-27	A/mallard/Ohio/14OS0460/2014			Das,S.R.; Halpin,R.A.; Lin,X.; Simenauer,A.; Akopov,A.; Fedorova,N.; Puri,V.; Stockwell,T.; Amedeo,P.; Bishop,B.; Katzel,D.; Schobel,S.; Shrivastava,S.; Nolting,J.; Bao,Y.; Sanders,R.; Zhdanov,S.; Kiryutin,B.; Lipman,D.J.; Tatusova,T.; Slemons,R.; Bowman,A.
EPI_ISL_216692	North America / United States / Ohio	2014-08-22	A/mallard/Ohio/14OS0558/2014			Das,S.R.; Halpin,R.A.; Lin,X.; Simenauer,A.; Akopov,A.; Fedorova,N.; Puri,V.; Stockwell,T.; Amedeo,P.; Bishop,B.; Katzel,D.; Schobel,S.; Shrivastava,S.; Nolting,J.; Bao,Y.; Sanders,R.; Zhdanov,S.; Kiryutin,B.; Lipman,D.J.; Tatusova,T.; Slemons,R.; Bowman,A.
EPI_ISL_216716	North America / United States / Ohio	2014-12-13	A/mallard/Ohio/14OS3394/2014			Das,S.R.; Halpin,R.A.; Lin,X.; Simenauer,A.; Akopov,A.; Fedorova,N.; Puri,V.; Stockwell,T.; Amedeo,P.; Bishop,B.; Katzel,D.; Schobel,S.; Shrivastava,S.; Nolting,J.; Bao,Y.; Sanders,R.; Zhdanov,S.; Kiryutin,B.; Lipman,D.J.; Tatusova,T.; Slemons,R.; Bowman,A.
EPI_ISL_217024	Asia / India	2014-12	A/duck/India/12CA05/2014			Tosh,C.; Agarwal,S.; Kumar,M.; Nagarajan,S.; Mishra,A.; Shukla,S.; Singh,B.; Mishra,P.; Dubey,P.; Tripathi,S.; Murugkar,H.V.; Kulkarni,D.D.
EPI_ISL_219738	Asia / China / Chongqing	2015-08-20	A/Environment/Chongqing/45352/2015		WHO Chinese National Influenza Center	Wang,Dayan;Li,Xiaodan;Zou,Shumei;Zhang,Ye;Bo,Hong;Li,Xiyan;Chen,Wenbing;Yang,Lei;Shu,Yuelong
EPI_ISL_219757	Asia / China / Guangxi	2013-12-04	A/Environment/Guangxi/14313/2013		WHO Chinese National Influenza Center	Wang,Dayan;Li,Xiaodan;Zou,Shumei;Zhang,Ye;Bo,Hong;Li,Xiyan;Chen,Wenbing;Yang,Lei;Shu,Yuelong
EPI_ISL_219760	Asia / China / Hunan	2014-04-29	A/Environment/Hunan/28147/2014		WHO Chinese National Influenza Center	Wang,Dayan;Li,Xiaodan;Zou,Shumei;Zhang,Ye;Bo,Hong;Li,Xiyan;Chen,Wenbing;Yang,Lei;Shu,Yuelong
EPI_ISL_219776	Asia / China / Hunan	2014-03-11	A/Environment/Hunan/18478/2014		WHO Chinese National Influenza Center	Wang,Dayan;Li,Xiaodan;Zou,Shumei;Zhang,Ye;Bo,Hong;Li,Xiyan;Chen,Wenbing;Yang,Lei;Shu,Yuelong
EPI_ISL_219778	Asia / China / Hubei	2015-08-03	A/Environment/Hubei/45047/2015		WHO Chinese National Influenza Center	Wang,Dayan;Li,Xiaodan;Zou,Shumei;Zhang,Ye;Bo,Hong;Li,Xiyan;Chen,Wenbing;Yang,Lei;Shu,Yuelong
EPI_ISL_219780	Asia / China / Qinghai	2015-07-28	A/Environment/Qinghai/42934/2015		WHO Chinese National Influenza Center	Wang,Dayan;Li,Xiaodan;Zou,Shumei;Zhang,Ye;Bo,Hong;Li,Xiyan;Chen,Wenbing;Yang,Lei;Shu,Yuelong
EPI_ISL_219872	Asia / Taiwan	2015-01-12	A/goose/Taiwan/01038/2015			Lee,M.S.; Chen,L.H.; Chen,Y.P.; Liu,Y.P.; Li,W.C.; Lin,Y.L.; Lee,F.; Ting,L.J.
EPI_ISL_219873	Asia / Taiwan	2015-01-16	A/chicken/Taiwan/01174/2015			Lee,M.S.; Chen,L.H.; Chen,Y.P.; Liu,Y.P.; Li,W.C.; Lin,Y.L.; Lee,F.; Ting,L.J.
EPI_ISL_219875	Asia / Taiwan	2015-01-11	A/goose/Taiwan/01019/2015			Lee,M.S.; Chen,L.H.; Chen,Y.P.; Liu,Y.P.; Li,W.C.; Lin,Y.L.; Lee,F.; Ting,L.J.
EPI_ISL_219879	Asia / Taiwan	2015-01-12	A/goose/Taiwan/01022/2015			Lee,M.S.; Chen,L.H.; Chen,Y.P.; Liu,Y.P.; Li,W.C.; Lin,Y.L.; Lee,F.; Ting,L.J.
EPI_ISL_220200	North America / United States	2011-09-15	A/mallard/Minnesota/AI11-4429/2011			Das,S.R.; Halpin,R.A.; Lin,X.; Simenauer,A.; Akopov,A.; Fedorova,N.; Puri,V.; Stockwell,T.; Amedeo,P.; Katzel,D.; Schobel,S.; Shrivastava,S.; Bao,Y.; Sanders,R.; Zhdanov,S.; Kiryutin,B.; Lipman,D.J.; Tatusova,T.; Stallknecht,D.
EPI_ISL_221346	Asia / India	2015-01	A/turkey/India/01CA01/2015			Tosh,C.; Nagarajan,S.; Kumar,M.; Murugkar,H.V.; Venkatesh,G.; Shukla,S.; Mishra,A.; Mishra,P.; Agarwal,S.; Singh,B.; Dubey,P.; Tripathi,S.; Kulkarni,D.D.
EPI_ISL_221349	Asia / India	2014-11	A/duck/India/11CA02/2014			Tosh,C.; Nagarajan,S.; Kumar,M.; Murugkar,H.V.; Venkatesh,G.; Shukla,S.; Mishra,A.; Mishra,P.; Agarwal,S.; Singh,B.; Dubey,P.; Tripathi,S.; Kulkarni,D.D.
EPI_ISL_221351	Asia / India	2015-03	A/duck/India/03CA01/2015			Tosh,C.; Nagarajan,S.; Kumar,M.; Murugkar,H.V.; Venkatesh,G.; Shukla,S.; Mishra,A.; Mishra,P.; Agarwal,S.; Singh,B.; Dubey,P.; Tripathi,S.; Kulkarni,D.D.
EPI_ISL_221352	Asia / India	2015-04	A/chicken/India/04CA17/2015			Tosh,C.; Nagarajan,S.; Kumar,M.; Murugkar,H.V.; Venkatesh,G.; Shukla,S.; Mishra,A.; Mishra,P.; Agarwal,S.; Singh,B.; Dubey,P.; Tripathi,S.; Kulkarni,D.D.
EPI_ISL_2234810	Europe / Italy	2021-01-28	A/seagull/Italy/21VIR2479/2021	Istituto Zooprofilattico Sperimentale delle Venezie, EU/OIE/Reference Laboratory and FAO Reference Centre for AI and ND	Istituto Zooprofilattico Sperimentale Delle Venezie	Zecchin, B.; Fusaro, A.; Schivo, A.; Salviato, A.; Giussani, E.; Monne, I.; Terregino, C.
EPI_ISL_223928	Africa / Ghana	2015-07-27	A/chicken/Ghana/20/2015	University of Ghana	Crick Worldwide Influenza Centre
EPI_ISL_223930	Africa / Ghana	2015-07-27	A/chicken/Ghana/24/2015	University of Ghana	Crick Worldwide Influenza Centre
EPI_ISL_223934	Africa / Ghana	2015-08-07	A/chicken/Ghana/46/2015	University of Ghana	Crick Worldwide Influenza Centre
EPI_ISL_224757	Asia / Lebanon	2016-04-22	A/chicken/Lebanon/16VIR2783-20/2016	Ministry of Agriculture, Animal Resources Directorate	Istituto Zooprofilattico Sperimentale Delle Venezie	Ali, El Romeh; Bianca, Zecchin; Alice, Fusaro; Silvia, Ormelli; Sabrina, Marciano; Adelaide, Milani; Alessia, Schivo; Annalisa, Salviato; Isabella, Monne
EPI_ISL_224879	Asia / China	2013-12	A/duck/Zhejiang/6DK19/2013			Wu,H.; Wu,N.; Peng,X.
EPI_ISL_22588	North America / United States / New Jersey	2004	A/ruddy turnstone/NJ/327/2004
EPI_ISL_22905	Asia / Vietnam / Tinh Nam Dinh / Nam Dinh	2007-07	A/duck/Vietnam/NCVD-76/2007		Centers for Disease Control and Prevention
EPI_ISL_229171	Africa / Niger	2015-04-02	A/chicken/Niger/15VIR2060-12/2015			Tassoni,L.; Fusaro,A.; Milani,A.; Lemey,P.; Awuni,J.A.; Sedor,V.B.; Dogbey,O.; Commey,A.N.; Meseko,C.; Joannis,T.; Minoungou,G.L.; Ouattara,L.; Haido,A.M.; Cisse-Aman,D.; Couacy-Hymann,E.; Dauphin,G.; Cattoli,G.; Monne,I.; Salviato,A.; Schivo,A.
EPI_ISL_229172	Africa / Niger	2015-04-02	A/chicken/Niger/15VIR2060-14/2015			Tassoni,L.; Fusaro,A.; Milani,A.; Lemey,P.; Awuni,J.A.; Sedor,V.B.; Dogbey,O.; Commey,A.N.; Meseko,C.; Joannis,T.; Minoungou,G.L.; Ouattara,L.; Haido,A.M.; Cisse-Aman,D.; Couacy-Hymann,E.; Dauphin,G.; Cattoli,G.; Monne,I.; Salviato,A.; Schivo,A.
EPI_ISL_229173	Africa / Niger	2015-04-02	A/chicken/Niger/15VIR2060-15/2015			Tassoni,L.; Fusaro,A.; Milani,A.; Lemey,P.; Awuni,J.A.; Sedor,V.B.; Dogbey,O.; Commey,A.N.; Meseko,C.; Joannis,T.; Minoungou,G.L.; Ouattara,L.; Haido,A.M.; Cisse-Aman,D.; Couacy-Hymann,E.; Dauphin,G.; Cattoli,G.; Monne,I.; Salviato,A.; Schivo,A.
EPI_ISL_229177	Africa / Niger	2015-04-02	A/chicken/Niger/15VIR2060-8/2015			Tassoni,L.; Fusaro,A.; Milani,A.; Lemey,P.; Awuni,J.A.; Sedor,V.B.; Dogbey,O.; Commey,A.N.; Meseko,C.; Joannis,T.; Minoungou,G.L.; Ouattara,L.; Haido,A.M.; Cisse-Aman,D.; Couacy-Hymann,E.; Dauphin,G.; Cattoli,G.; Monne,I.; Salviato,A.; Schivo,A.
EPI_ISL_229178	Africa / Ghana	2015-05-08	A/chicken/Ghana/15VIR2588-10/2015			Tassoni,L.; Fusaro,A.; Milani,A.; Lemey,P.; Awuni,J.A.; Sedor,V.B.; Dogbey,O.; Commey,A.N.; Meseko,C.; Joannis,T.; Minoungou,G.L.; Ouattara,L.; Haido,A.M.; Cisse-Aman,D.; Couacy-Hymann,E.; Dauphin,G.; Cattoli,G.; Monne,I.; Aniwa,B.; Commey,A.N.O.; Dogbe,O.; Salviato,A.; Schivo,A.
EPI_ISL_229185	Africa / Ghana	2015-08-07	A/chicken/Ghana/15VIR5480-10/2015			Tassoni,L.; Fusaro,A.; Milani,A.; Lemey,P.; Awuni,J.A.; Sedor,V.B.; Dogbey,O.; Commey,A.N.; Meseko,C.; Joannis,T.; Minoungou,G.L.; Ouattara,L.; Haido,A.M.; Cisse-Aman,D.; Couacy-Hymann,E.; Dauphin,G.; Cattoli,G.; Monne,I.; Aniwa,B.; Commey,A.N.O.; Dogbe,O.; Salviato,A.; Schivo,A.
EPI_ISL_229187	Africa / Ghana	2015-08-07	A/chicken/Ghana/15VIR5480-18/2015			Tassoni,L.; Fusaro,A.; Milani,A.; Lemey,P.; Awuni,J.A.; Sedor,V.B.; Dogbey,O.; Commey,A.N.; Meseko,C.; Joannis,T.; Minoungou,G.L.; Ouattara,L.; Haido,A.M.; Cisse-Aman,D.; Couacy-Hymann,E.; Dauphin,G.; Cattoli,G.; Monne,I.; Aniwa,B.; Commey,A.N.O.; Dogbe,O.; Salviato,A.; Schivo,A.
EPI_ISL_229198	Africa / Burkina Faso	2015-03-23	A/chicken/Burkina Faso/15VIR1774-36/2015			Tassoni,L.; Fusaro,A.; Milani,A.; Lemey,P.; Awuni,J.A.; Sedor,V.B.; Dogbey,O.; Commey,A.N.; Meseko,C.; Joannis,T.; Minoungou,G.L.; Ouattara,L.; Haido,A.M.; Cisse-Aman,D.; Couacy-Hymann,E.; Dauphin,G.; Cattoli,G.; Monne,I.; Salviato,A.; Schivo,A.
EPI_ISL_229199	Africa / Burkina Faso	2015-03-12	A/chicken/Burkina Faso/15VIR1774-37/2015			Tassoni,L.; Fusaro,A.; Milani,A.; Lemey,P.; Awuni,J.A.; Sedor,V.B.; Dogbey,O.; Commey,A.N.; Meseko,C.; Joannis,T.; Minoungou,G.L.; Ouattara,L.; Haido,A.M.; Cisse-Aman,D.; Couacy-Hymann,E.; Dauphin,G.; Cattoli,G.; Monne,I.; Salviato,A.; Schivo,A.
EPI_ISL_229202	Africa / Burkina Faso	2015-03-10	A/domestic bird/Burkina Faso/15VIR1774-23/2015			Tassoni,L.; Fusaro,A.; Milani,A.; Lemey,P.; Awuni,J.A.; Sedor,V.B.; Dogbey,O.; Commey,A.N.; Meseko,C.; Joannis,T.; Minoungou,G.L.; Ouattara,L.; Haido,A.M.; Cisse-Aman,D.; Couacy-Hymann,E.; Dauphin,G.; Cattoli,G.; Monne,I.; Salviato,A.; Schivo,A.
EPI_ISL_229205	Africa / Burkina Faso	2015-03-12	A/chicken/Burkina Faso/15VIR1774-4/2015			Tassoni,L.; Fusaro,A.; Milani,A.; Lemey,P.; Awuni,J.A.; Sedor,V.B.; Dogbey,O.; Commey,A.N.; Meseko,C.; Joannis,T.; Minoungou,G.L.; Ouattara,L.; Haido,A.M.; Cisse-Aman,D.; Couacy-Hymann,E.; Dauphin,G.; Cattoli,G.; Monne,I.; Salviato,A.; Schivo,A.
EPI_ISL_229512	Africa / Egypt	2015-01-26	A/chicken/Egypt/A10542A/2015			Kayali,G.K.; El-Shesheny,R.E.; Kandeil,A.K.; Webby,R.W.; Ali,M.A.
EPI_ISL_229520	Africa / Egypt	2015-07-03	A/chicken/Egypt/A10758D/2015			Kayali,G.K.; El-Shesheny,R.E.; Kandeil,A.K.; Webby,R.W.; Ali,M.A.
EPI_ISL_229538	Africa / Egypt	2015-01-26	A/chicken/Egypt/A10544E/2015			Kayali,G.K.; El-Shesheny,R.E.; Kandeil,A.K.; Webby,R.W.; Ali,M.A.
EPI_ISL_23019	Africa / Nigeria	2007	A/chicken/Nigeria/EKI15/2007
EPI_ISL_230757	Asia / Vietnam	2015-11-10	A/muscovy duck/Vietnam/LBM817/2015			Soda,K.; Nguyen,K.H.; Le,Q.M.; Ito,T.; Maegaki,S.
EPI_ISL_230760	Asia / Vietnam	2015-11-10	A/duck/Vietnam/LBM812/2015			Soda,K.; Nguyen,K.H.; Le,Q.M.; Ito,T.; Maegaki,S.
EPI_ISL_23133	Africa / Nigeria / Gombe State	2008	A/duck/Nigeria/3724-2/2008		Istituto Zooprofilattico Sperimentale Delle Venezie
EPI_ISL_231527	Asia / Vietnam	2015-11-10	A/duck/Vietnam/LBM824/2015			Soda,K.; Nguyen,K.H.; Le,Q.M.; Ito,T.; Maegaki,S.
EPI_ISL_232042	Africa / Ghana / Western Region / Tarkwa	2016-04-13	A/chicken/Ghana/16VIR4304-5/2016	Veterinary Services Directorate, Ministry of Food and Agriculture	Istituto Zooprofilattico Sperimentale Delle Venezie	Joseph,Awuni; Ben,Aniwa; Bianca,Zecchin; Alice,Fusaro; Alessia,Schivo; Annalisa,Salviato; Adelaide,Milani; Sabrina,Marciano; Silvia,Ormelli; Isabella,Monne
EPI_ISL_232490	Africa / Egypt	2016-01-15	A/turkey/Egypt/AR1507/2016		Friedrich-Loeffler-Institut
EPI_ISL_232493	Africa / Egypt	2016-08-31	A/Egypt/N04915/2014 NIBRG-306		National Institute for Biological Standards and Control (NIBSC)	Nicolson, Carolyn
EPI_ISL_233723	Africa / Niger	2016	A/chicken/Niger/16VIR2650-7/2016	Laboratoire Central de l‚ÄôElevage (LABOCEL)	Istituto Zooprofilattico Sperimentale Delle Venezie	Bangana, Ibrahim; Zecchin, Bianca; Fusaro, Alice; Issoufou, Maikano; Alassane, Abdou; Milani, Adelaide; Schivo, Alessia; Salviato, Annalisa; Marciano, Sabrina; Ormelli, Silvia; Monne, Isabella
EPI_ISL_234280	Asia / Lebanon	2016-06	A/chicken/Lebanon/157/2016			Ibrahim,E.; Sirawan,A.; El-Bazzal,B.; Kandeil,A.; Ali,M.; Kayali,G.
EPI_ISL_234320	Asia / China	2012-06-03	A/chicken/Gansu/5/2012			Liu,L.; Zeng,X.; Chen,P.; Deng,G.; Shi,J.; Tian,G.; Kong,H.; Suzuki,Y.; Guan,Y.; Chen,H.
EPI_ISL_234325	Asia / China	2012-03-07	A/chicken/Ningxia/2/2012			Liu,L.; Zeng,X.; Chen,P.; Deng,G.; Shi,J.; Tian,G.; Kong,H.; Suzuki,Y.; Guan,Y.; Chen,H.
EPI_ISL_234327	Europe / Poland / West Pomeranian Voivodeship	2010-03-25	A/graylag goose/Poland/74/2010		National Veterinary Research Institut Poland, PIWet-PIB
EPI_ISL_234351	Asia / Korea, Republic of / Jeollanam-do	2015-05-13	A/broiler duck/Korea/H2618/2015		Animal and Plant Quarantine Agency (S-2026)
EPI_ISL_234371	Asia / Korea, Republic of / Gyeonggi-do	2016-03-23	A/breeder duck/Korea/16AQ17/2016		Animal and Plant Quarantine Agency (S-2026)
EPI_ISL_234372	Asia / Korea, Republic of / Gyeonggi-do	2016-04-05	A/duck/Korea/16A02/2016		Animal and Plant Quarantine Agency (S-2026)
EPI_ISL_234382	North America / Mexico	2014-10-17	A/swine/Mexico/GtoDMZC02/2014			Sanchez-Betancourt,J.I.; Segura-Velazquez,R.A.; Cervantes-Torres,J.B.; Anaya-Munoz,V.H.; Carreon-Napoles,R.; Mercado-Garcia,M.C.
EPI_ISL_234400	Europe / Poland / Masovian Voivodeship	2010-10-22	A/mallard/Poland/266/2010		National Veterinary Research Institut Poland, PIWet-PIB
EPI_ISL_234401	Europe / Poland / Masovian Voivodeship	2011-08-18	A/mallard/Poland/175/2011		National Veterinary Research Institut Poland, PIWet-PIB
EPI_ISL_234402	Europe / Poland / Lodz Voivodeship	2012-09-02	A/common teal/Poland/80/2012		National Veterinary Research Institut Poland, PIWet-PIB
EPI_ISL_234403	Europe / Poland / West Pomeranian Voivodeship	2013-08-28	A/mallard/Poland/76/2013		National Veterinary Research Institut Poland, PIWet-PIB
EPI_ISL_234918	Europe / France	2015-11-19	A/chicken/France/150169a/2015			Briand,F.-X.; Niqueux,E.; Schmitz,A.; Eterradossi,N.; Blanchard,Y.; Quenault,H.; Hirchaud,E.; Touzain,F.
EPI_ISL_234919	Europe / France	2015-12-05	A/duck/France/150233/2015			Briand,F.-X.; Niqueux,E.; Schmitz,A.; Eterradossi,N.; Blanchard,Y.; Quenault,H.; Hirchaud,E.; Touzain,F.; Massin,P.
EPI_ISL_236802	North America / Canada	2015-02-06	A/chicken/BC/FAV2/2015			Berhane,Y.; Kobasa,D.; Embury-Hyatt,C.; Pickering,B.; Babiuk,S.; Joseph,T.; Bowes,V.; Suderman,M.; Leung,A.; Cottam-Birt,C.; Hisanaga,T.; Pasick,J.; Xu,W.; Alexandersen,S.
EPI_ISL_237155	Asia / Japan	2015-12	A/duck/Yamaguchi/351211/2015	National Institute of Animal Health	National Institute of Animal Health
EPI_ISL_237165	Asia / Japan	2014-10	A/duck/Shimane/321004/2014	National Institute of Animal Health	National Institute of Animal Health
EPI_ISL_237168	Asia / Japan	2013-11	A/duck/Nara/291118/2013	National Institute of Animal Health	National Institute of Animal Health
EPI_ISL_237551	Asia / China / Shandong Province	2013-02-21	A/goose/Shandong/LQ01694/2013		Institute of Microbiology, Chinese Academy of Sciences
EPI_ISL_237553	Asia / India / National Capital Territory of Delhi	2016-10-17	A/duck/India/10CA01/2016	ICAR-National Institute of High Security Animal Diseases	ICAR-National Institute of High Security Animal Diseases	Nagarajan, Shanmugasundaram; Tripathi, Sushil; Kumar, Manoj; Murugkar, Harshad V; Tosh, Chakradhar; Singh, Vijendra Pal
EPI_ISL_237554	Asia / India / Madhya Pradesh / Gwalior	2016-10-20	A/painted stork/India/10CA03/2016	ICAR-National Institute of High Security Animal Diseases	ICAR-National Institute of High Security Animal Diseases	'Nagarajan, Shanmugasundaram; Shukla, Shweta; Kumar, Manoj; Murugkar, H. V.; Tosh, Chakradhar; Singh, Vijendra Pal
EPI_ISL_237730	Europe / Hungary / Csongrad megye	2016-10-19	A/mute_swan/Hungary/51049/2016	National Food Chain Safety Office Veterinary Diagnostic Directorate Laboratory for Molecular Biology	Danam.Vet.Molbiol	Zsuzsanna, Ronai; Krisztina, Ursu; Adam, Balint; Dora, Szalay; Akos, Thuma; Eva, Gyuris; Karoly, Erdelyi; Adam, Dan
EPI_ISL_237731	Europe / Hungary / Bekes megye	2016-11-02	A/domestic_turkey/Hungary/53433/2016	National Food Chain Safety Office Veterinary Diagnostic Directorate Laboratory for Molecular Biology	Danam.Vet.Molbiol	Zsuzsanna, Ronai; Krisztina, Ursu; Adam, Balint; Dora, Szalay; Akos, Thuma; Eva, Gyuris; Karoly, Erdelyi; Adam, Dan
EPI_ISL_237921	Europe / Poland / West Pomeranian Voivodeship	2016-11-02	A/wild duck/Poland/82A/2016		National Veterinary Research Institut Poland, PIWet-PIB	≈öwiƒôto≈Ñ, E.; ≈ömietanka, K.
EPI_ISL_237964	Europe / Hungary / Bacs-Kiskun / Kiskunmajsa	2016-11-08	A/Mulard_duck/Hungary/54494/2016	National Food Chain Safety Office Veterinary Diagnostic Directorate Laboratory for Molecular Biology	Danam.Vet.Molbiol	Zsuzsanna, Ronai; Krisztina, Ursu; Adam, Balint; Dora, Szalay; Akos, Thuma; Eva, Gyuris; Karoly, Erdelyi; Adam, Dan
EPI_ISL_237987	North America / United States	2014-01-01	A/gyrfalcon/Washington/41088/6/2014	National Institute of Animal Health	National Institute of Animal Health	Uchida,U.
EPI_ISL_238009	Asia / Japan	2015-01-01	A/chicken/Japan/AnimalQuarantine-HE79/2015	National Institute of Animal Health	National Institute of Animal Health	Uchida,Y.
EPI_ISL_238020	Asia / Japan	2002	A/teal/Tottori/150/2002	National Institute of Animal Health	National Institute of Animal Health	Uchida,Y.
EPI_ISL_238196	Europe / Croatia / Vukovarsko-Srijemska Zupanija / Cerna, river Bid	2016-10-30	A/mute swan/Croatia/70/2016		Croatian Veterinary Institute	Saviƒá, Vladimir
EPI_ISL_238197	Europe / Croatia / Osjecko-Baranjska Zupanija / Bijelo Brdo	2016-11-12	A/mute swan/Croatia/78/2016		Croatian Veterinary Institute	Saviƒá, Vladimir
EPI_ISL_238897	Europe / Sweden / Skane Lan / Vellinge Kommun / Vellinge, H√∂llviken	2016-11-14	A/Common Goldeneye/Sweden/SVA161117KU0322/SZ0002165/2016	National Veterinary Institute	National Veterinary Institute
EPI_ISL_239351	Asia / Japan / Hyogo	2016-11-14	A/duck/Hyogo/1/2016	Hyogo Prefectural Institute of Public Health and Consumer Sciences	National Institute of Infectious Diseases (NIID)	Nakauchi,Mina; Saito,Shinji; Takayama,Ikuyo; Kageyama,Tsutomu; Odagiri,Takato
EPI_ISL_239801	Europe / United Kingdom / Lincolnshire / Louth	2016-12-15	A/turkey/England/052131/2016	Animal and Plant Health Agency (APHA)	Animal and Plant Health Agency (APHA)	Seekings, James; Ellis, Richard; Brookes, Sharon M; Reid, Scott; Essen, Stephen; Brown, Ian H
EPI_ISL_239997	Europe / France / Region Nord-Pas-De Calais / Departement du Pas-de-Calais	2016-11-26	A/decoy_duck/France/161104e/2016	Anses (Ploufragan-Plouzan√©)	ANSES Agence Nationale De Securite Sanitaire De L‚Äôalimentation
EPI_ISL_240101	Europe / Croatia / Sisacko-Moslavacka Zupanija / Crkveni Bok	2016-12-27	A/mute swan/Croatia/102/2016		Croatian Veterinary Institute	Saviƒá, Vladimir
EPI_ISL_240104	Europe / Poland / Subcarpathian Voivodeship	2016-12-17	A/chicken/Poland/79A/2016		National Veterinary Research Institut Poland, PIWet-PIB	E. Swieton, K. Smietanka
EPI_ISL_240110	Europe / Russian Federation / Astrakhan Oblast	2016-12-13	A/chicken/Astrakhan/3131/2016		State Research Center of Virology and Biotechnology (VECTOR)	Ivan,Susloparov; Vasily,Marchenko; Natalya,Goncharova; Alexander,Durymanov; Tatyana,Ilyicheva; Alexander,Ryzhikov
EPI_ISL_240540	Europe / Croatia / Viroviticko-Podravska Zupanija / Kri≈ænica	2016-12-27	A/chicken/Croatia/103/2016		Croatian Veterinary Institute	Saviƒá, Vladimir
EPI_ISL_240671	Europe / Croatia / Sisacko-Moslavacka Zupanija / Mu≈æilovƒçica	2016-12-29	A/mute swan/Croatia/104/2016		Croatian Veterinary Institute	Saviƒá, Vladimir
EPI_ISL_240673	Europe / Russian Federation / Novosibirsk Oblast	2014-09-10	A/mallard/Chany/260U/2014	Research Institute of Experimental and Clinical Medicine	Research Institute of Experimental and Clinical Medicine	Sharshov, K.A.; Sobolev, I.A.; Xinxin, Li; Alikina, T.Y.; Glushenko, A.V.; Kurskaya, O.G.; Kabilov, M.R.; Alekseev, A.Yu.; Shestopalov, A.M.
EPI_ISL_240680	Europe / Russian Federation / Novosibirsk Oblast	2014-09-11	A/mallard/Chany/126K/2014	Research Institute of Experimental and Clinical Medicine	Research Institute of Experimental and Clinical Medicine	Sharshov, K.A.; Sobolev, I.A.; Xinxin, Li; Alikina, T.Y.; Glushenko, A.V.; Kurskaya, O.G.; Kabilov, M.R.; Alekseev, A.Yu.; Shestopalov, A.M.
EPI_ISL_240703	Asia / China / Hunan Province	2016-11-18	A/Hunan/55555/2016		WHO Chinese National Influenza Center	Wang, Dayan;Bo, Hong;Gao, Rongbao;Li, Xiaodan;Chen, Wenbin;Yang, Lei;Shu, Yuelong
EPI_ISL_240704	Asia / China / Guangxi Zhuang Autonomous Region	2016-11-24	A/Guangxi/55726/2016		WHO Chinese National Influenza Center	Wang, Dayan;Zhao, Xiang;Li, Zi;Li, Xiaodan;Chen, Wenbin;Yang, Lei;Shu, Yuelong
EPI_ISL_241952	Europe / Croatia / Zagrebacka Zupanija / Sop Bukevski	2017-01-14	A/breeder duck/Croatia/21/2017		Croatian Veterinary Institute	Saviƒá, Vladimir
EPI_ISL_241953	Europe / Croatia / Koprivnicko-Krizevacka Zupanija / Lake ≈†oderica, Legrad	2017-01-10	A/mute swan/Croatia/15/2017		Croatian Veterinary Institute	Saviƒá, Vladimir
EPI_ISL_243038	Asia / Korea, Republic of	2014-07-26	A/domestic mallard/Korea/LBM176/2014	Animal and Plant Quarantine Agency (O-2017)	Animal and Plant Quarantine Agency (S-2026)
EPI_ISL_243045	Asia / Korea, Republic of	2014-02-18	A/wild bird feces/Korea/H598/2014		Animal and Plant Quarantine Agency (S-2026)
EPI_ISL_243047	Asia / Korea, Republic of	2014-12-24	A/wild bird feces/Korea/H2016/2014		Animal and Plant Quarantine Agency (S-2026)
EPI_ISL_243405	Europe / Netherlands	2008-01-30	A/mallard duck/Netherlands/1/2008			Poen,M.J.; Verhagen,J.H.; Vuong,O.; Scheuer,R.D.; Pas,S.D.; Fouchier,R.A.M.
EPI_ISL_243448	Europe / Netherlands	2006-09-16	A/mallard duck/Netherlands/12/2006			Poen,M.J.; Verhagen,J.H.; Vuong,O.; Scheuer,R.D.; Pas,S.D.; Fouchier,R.A.M.
EPI_ISL_243465	Europe / Netherlands	2009-09-11	A/Eurasian wigeon/Netherlands/1/2009			Poen,M.J.; Verhagen,J.H.; Vuong,O.; Scheuer,R.D.; Pas,S.D.; Fouchier,R.A.M.
EPI_ISL_243475	Europe / Netherlands	2008-12-17	A/bewicks swan/Netherlands/5/2008			Poen,M.J.; Verhagen,J.H.; Vuong,O.; Scheuer,R.D.; Pas,S.D.; Fouchier,R.A.M.
EPI_ISL_243485	Europe / Netherlands	2010-09-17	A/mallard duck/Netherlands/28/2010			Poen,M.J.; Verhagen,J.H.; Vuong,O.; Scheuer,R.D.; Pas,S.D.; Fouchier,R.A.M.
EPI_ISL_243488	Europe / Netherlands	2011-10-20	A/mallard duck/Netherlands/32/2011			Poen,M.J.; Verhagen,J.H.; Vuong,O.; Scheuer,R.D.; Pas,S.D.; Fouchier,R.A.M.
EPI_ISL_243514	Europe / Netherlands	2009-10-26	A/mallard duck/Netherlands/20/2009			Poen,M.J.; Verhagen,J.H.; Vuong,O.; Scheuer,R.D.; Pas,S.D.; Fouchier,R.A.M.
EPI_ISL_243521	Europe / Netherlands	2009-02-02	A/mallard duck/Netherlands/5/2009			Poen,M.J.; Verhagen,J.H.; Vuong,O.; Scheuer,R.D.; Pas,S.D.; Fouchier,R.A.M.
EPI_ISL_243561	Europe / Netherlands	2008-09-22	A/mallard duck/Netherlands/28/2008			Poen,M.J.; Verhagen,J.H.; Vuong,O.; Scheuer,R.D.; Pas,S.D.; Fouchier,R.A.M.
EPI_ISL_243584	Europe / Netherlands	2008-10-09	A/mallard duck/Netherlands/52/2008			Poen,M.J.; Verhagen,J.H.; Vuong,O.; Scheuer,R.D.; Pas,S.D.; Fouchier,R.A.M.
EPI_ISL_243585	Europe / Netherlands	2006-09-11	A/mallard duck/Netherlands/36/2006			Poen,M.J.; Verhagen,J.H.; Vuong,O.; Scheuer,R.D.; Pas,S.D.; Fouchier,R.A.M.
EPI_ISL_243592	Europe / Netherlands	2010-09-27	A/Eurasian wigeon/Netherlands/1/2010			Poen,M.J.; Verhagen,J.H.; Vuong,O.; Scheuer,R.D.; Pas,S.D.; Fouchier,R.A.M.
EPI_ISL_243617	Europe / Netherlands	2009-10-26	A/mallard duck/Netherlands/19/2009			Poen,M.J.; Verhagen,J.H.; Vuong,O.; Scheuer,R.D.; Pas,S.D.; Fouchier,R.A.M.
EPI_ISL_243646	Europe / Netherlands	2008-09-23	A/mallard duck/Netherlands/30/2008			Poen,M.J.; Verhagen,J.H.; Vuong,O.; Scheuer,R.D.; Pas,S.D.; Fouchier,R.A.M.
EPI_ISL_243693	Europe / Croatia / Osjecko-Baranjska Zupanija / Bilje	2017-01-22	A/mute swan/Croatia/30/2017		Croatian Veterinary Institute	Saviƒá, Vladimir
EPI_ISL_243695	Europe / Croatia / Bjelovarsko-Bilogorska Zupanija / Prekobrdo	2017-01-18	A/greylag goose/Croatia/33/2017		Croatian Veterinary Institute	Saviƒá, Vladimir
EPI_ISL_243698	Europe / Croatia / Osjecko-Baranjska Zupanija / road between villages Kozjak and Tikves	2017-01-20	A/mute swan/Croatia/42/2017		Croatian Veterinary Institute	Saviƒá, Vladimir
EPI_ISL_243789	Africa / Egypt	2016-02-15	A/chicken/Egypt/ZU2/2016			Hussein,A.; Orabi,A.; Saleh,A.A.; Abu El-Magd,M.; Iqbal,M.
EPI_ISL_243792	Africa / Egypt	2016-02-15	A/chicken/Egypt/ZU29/2016			Hussein,A.; Orabi,A.; Saleh,A.A.; Abu El-Magd,M.; Iqbal,M.
EPI_ISL_244137	North America / United States / New Jersey	2015-01-20	A/chicken/New Jersey/15-002659-2/2015			Killian,M.L.
EPI_ISL_244138	North America / United States	2016-04-29	A/turkey/Missouri/16-014037-7/2016			Killian,M.L.
EPI_ISL_244518	Asia / Vietnam	2015-08-18	A/chicken/Vietnam/NCVD-15A59/2015			Davis,T.; Jang,Y.
EPI_ISL_244519	Asia / Korea, Republic of	2016-11-18	A/environment/Korea/W541/2016			Si,Y.J.; Lee,I.W.; Kim,E.H.; Kim,Y.I.; Kwon,H.I.; Park,S.J.; Nguyen,H.D.; Kim,S.M.; Kwon,J.J.; Choi,W.S.; Beak,Y.H.; Song,M.S.; Kim,C.J.; Webby,R.J.; Choi,Y.K.; Si,Y.-J.; Kwon,H.-I.; Lee,I.-W.; Dihn,H.N.; Kim,Y.-I.; Choi,Y.-K.
EPI_ISL_244523	Asia / Korea, Republic of	2016-11-20	A/whooper swan/Korea/Gangjin 48/2016			Jeong,J.; Woo,C.
EPI_ISL_244538	Asia / Korea, Republic of	2016-11-20	A/whooper swan/Korea/Gangjin 49_2/2016			Jeong,J.; Woo,C.
EPI_ISL_244539	Asia / Korea, Republic of	2016-11-20	A/whooper swan/Korea/Gangjin 49_1/2016			Jeong,J.; Woo,C.
EPI_ISL_245221	Asia / Vietnam	2014-02-21	A/chicken/Vietnam/NCVD14-A463/2014			Davis,T.; Jang,Y.
EPI_ISL_24569	Asia / Japan / Akita	2008	A/whooper swan/Akita/1/2008
EPI_ISL_246662	Africa / Togo / Region Maritime / Adidogome	2016-08-23	A/duck/Togo/16VIR6560-10/2016	Minist√®re de l¬¥Agriculture de l¬¥Elevage et de la P√™che	Istituto Zooprofilattico Sperimentale Delle Venezie	Komla,Batawui; Emilie,Go-Maro; Bianca,Zecchin; Alice,Fusaro; Adelaide,Milani; Annalisa,Salviato; Alessia,Schivo; Gianpiero,Zamperin; Calogero,Terregino; Isabella,Monne
EPI_ISL_24679	Asia / Korea, Republic of	2005	A/aquatic bird/Korea/w16/2005			Baek,Y.H.; Pascua,P.N.; Song,M.-S.; Choi,Y.K.
EPI_ISL_24682	Asia / Korea, Republic of	2005	A/aquatic bird/Korea/w54/2005			Baek,Y.H.; Pascua,P.N.; Song,M.-S.; Choi,Y.K.
EPI_ISL_24683	Asia / Korea, Republic of	2005	A/aquatic bird/Korea/w74/2005			Baek,Y.H.; Pascua,P.N.; Song,M.-S.; Choi,Y.K.
EPI_ISL_24684	Asia / Korea, Republic of	2005	A/aquatic bird/Korea/w79/2005			Baek,Y.H.; Pascua,P.N.; Song,M.-S.; Choi,Y.K.
EPI_ISL_24685	Asia / Korea, Republic of	2005	A/aquatic bird/Korea/w81/2005			Baek,Y.H.; Pascua,P.N.; Song,M.-S.; Choi,Y.K.
EPI_ISL_24686	Asia / Korea, Republic of	2005	A/aquatic bird/Korea/w96/2005			Baek,Y.H.; Pascua,P.N.; Song,M.-S.; Choi,Y.K.
EPI_ISL_24688	Asia / Pakistan / Islamabad Capital Territory	2007	A/goose/Islamabad/NARC7757/2007
EPI_ISL_24698	Asia / Japan / Aomori	2008	A/whooper swan/Aomori/1/2008
EPI_ISL_24704	Europe / Sweden	2006-04-21	A/eagle owl/Sweden/V1218/2006
EPI_ISL_24705	Europe / Sweden	2006-03-09	A/eagle owl/Sweden/V618/2006
EPI_ISL_247716	Europe / Russian Federation / Voronezh Oblast	2017-01-06	A/Ural owl/Voronezh/14/2017		State Research Center of Virology and Biotechnology (VECTOR)	Ivan,Susloparov; Natalya,Goncharova; Natalya,Kolosova; Vasiliy,Marchenko; Alexander,Ryzhikov
EPI_ISL_247718	Europe / Russian Federation / Voronezh Oblast	2017-01-06	A/chicken/Voronezh/18/2017		State Research Center of Virology and Biotechnology (VECTOR)	Ivan,Susloparov; Natalya,Goncharova; Natalya,Kolosova; Vasiliy,Marchenko; Alexander,Ryzhikov
EPI_ISL_247723	Europe / Russian Federation / Krasnodar Krai	2017-01-06	A/mute swan/Krasnodar/25/2017		State Research Center of Virology and Biotechnology (VECTOR)	Ivan,Susloparov; Natalya,Goncharova; Natalya,Kolosova; Vasiliy,Marchenko; Alexander,Ryzhikov
EPI_ISL_248634	Asia / Taiwan	2017-02-03	A/duck/Taiwan/1702004/2017		Animal Health Research Institute	Yu-Ju,Lin; Li-Hsuan,Chen; Wan-Chen,Li; Yen-Ping,Chen; Yu-Pin,Liu; Fan,Lee; Wen-Jane,Tu
EPI_ISL_248664	Europe / Croatia / Karlovacka Zupanija / Karlovac	2017-02-02	A/mute swan/Croatia/61/2017		Croatian Veterinary Institute	Saviƒá, Vladimir
EPI_ISL_24868	Asia / Cambodia / Khett Kampong Cham / Kampong Cham	2007-04-04	A/Cambodia/R0405050/2007
EPI_ISL_24874	Africa / Egypt / Cairo / Cairo	2008-04-11	A/Egypt/3300-NAMRU3/2008
EPI_ISL_24876	Africa / Egypt / Beni Suef / Markaz Bani Suwayf	2007-12-24	A/Egypt/10211-NAMRU3/2007
EPI_ISL_248879	Europe / Croatia / Vukovarsko-Srijemska Zupanija / Mlaka Antinska	2017-02-08	A/chicken/Croatia/70/2017		Croatian Veterinary Institute	Saviƒá, Vladimir
EPI_ISL_25228	Asia / Saudi Arabia	2007	A/falcon/Saudi Arabia/D1936/2007
EPI_ISL_252419	Europe / France	2015-12-03	A/guinea fowl/France/150207n/2015			Briand,F.-X.; Niqueux,E.; Audrey,S.; Eterradossi,N.; Blanchard,Y.; Quenault,H.; Hirchaud,E.; Touzain,F.
EPI_ISL_252486	Asia / Iraq	2015	A/peafowl/Kirkuk/1/2015			Rashid,P.M.; Saeed,N.M.; Dyary,H.O.; Rashid,P.M.A.
EPI_ISL_252487	Asia / Iraq	2015-07	A/peafowl/Kirkuk/2/2015			Rashid,P.M.; Saeed,N.M.; Dyary,H.O.; Rashid,P.M.A.
EPI_ISL_252506	Asia / China	2015-04-05	A/wild bird/Jiangsu/H443/2015			Jiang,W.; Hou,G.; Li,J.; Peng,C.; Wang,S.; Chen,J.
EPI_ISL_252826	Asia / China	2016-02-21	A/duck/Hubei/ZYSYF25/2016			Chen,L.J.; Tian,J.H.; Lin,X.D.; Liao,Y.; Shi,M.; Zhang,Y.Z.
EPI_ISL_253029	Asia / China	2016-01-31	A/chicken/Zhejiang/194/2016			Wu,H.; Lu,R.; Peng,X.; Chen,B.; Cheng,L.; Wu,N.
EPI_ISL_253037	Europe / United Kingdom / County of Carmarthenshire	2016-12-31	A/chicken/Wales/000023/2016	Animal and Plant Health Agency (APHA)	Animal and Plant Health Agency (APHA)	Seekings, James; Ellis, Richard; Brookes, Sharon M; Reid, Scott; Essen, Stephen; Brown, Ian H
EPI_ISL_253945	Asia / Japan	2015-08-03	A/chicken/Japan/AQ-HE79/2015			Shibata,A.; Hiono,T.; Okamatsu,M.; Osaka,H.; Sakoda,Y.
EPI_ISL_25413	Asia / Kazakhstan / Astana / Astana	2005-06	A/chicken/Astana/6/2005			Strochkov,V.; Sandybayev,N.; Sultankulova,K.; Zaitsev,V.; Mamadaliyev,S.
EPI_ISL_25455	Europe / Germany / Saxony	2008-10	A/domestic duck/Germany/R874/2008		Friedrich-Loeffler-Institut
EPI_ISL_254725	Asia / Korea, Republic of / Jeollabuk-do	2017-02-08	A/chicken/Korea/H903/2017	Animal and Plant Quarantine Agency (O-2015)	Animal and Plant Quarantine Agency (S-2026)	Youn-Jeong, Lee; Eun-Kyoung, Lee; Byung-Min, Song; Yu-Na, Lee
EPI_ISL_254827	Africa / Egypt	2016-01-23	A/chicken/Egypt/F12505C/2016			Rubrum,A.; Jeevan,T.; Kayali,G.; Ali,M.A.; Kandeil,A.; El-Shesheny,R.; Webby,R.
EPI_ISL_25500	North America / United States / California	2007-12-02	A/cinnamon teal/California/HKWF1111/2007
EPI_ISL_255012	North America / United States / California / Solano County / Grizzly Island Wildlife Refuge	2015-01-17	A/American wigeon/California/UCD58P/2015	University of California Davis	U.S. Geological Survey Alaska Science Center	Boyce, Walter; Ramey, Andrew
EPI_ISL_25510	Asia / Thailand / Narathiwat / Amphoe Muang Narathiwat	2004	A/chicken/NaraThiwat/NIAH1703/2004
EPI_ISL_25513	Asia / Thailand / Suphan Buri	2005	A/chicken/Suphanburi/NIAH108192/2005
EPI_ISL_255154	Asia / Cambodia / Khett Kampong Cham	2017-02-10	A/Duck/Cambodia/Y0210303/2014	Institut Pasteur du Cambodia	Institut Pasteur du Cambodia	Horm, S-V; Dussart,P
EPI_ISL_255156	Asia / Cambodia / Khett Kracheh	2014-02-12	A/Cambodia/Y0214301/2014	Institut Pasteur du Cambodia	Institut Pasteur du Cambodia	Horm, S-V; Dussart,P
EPI_ISL_255157	Asia / Cambodia / Khett Kampong Cham	2014-02-10	A/Cambodia/Y0219302/2014	Institut Pasteur du Cambodia	Institut Pasteur du Cambodia	Horm, S-V; Dussart,P
EPI_ISL_255159	Asia / Cambodia / Khett Kandal	2014-02-24	A/Duck/Cambodia/Y0224302/2014	Institut Pasteur du Cambodia	Institut Pasteur du Cambodia	Horm, S-V; Dussart,P
EPI_ISL_255160	Asia / Cambodia / Khett Kandal	2014-02-19	A/Duck/Cambodia/Y0224303/2014	Institut Pasteur du Cambodia	Institut Pasteur du Cambodia	Horm, S-V; Dussart,P
EPI_ISL_255162	Asia / Cambodia / Khett Kandal	2014-02-19	A/Duck/Cambodia/Y0224304/2014	Institut Pasteur du Cambodia	Institut Pasteur du Cambodia	Horm, S-V; Dussart,P
EPI_ISL_255198	Europe / Hungary / Veszprem megye	2017-01-18	A/Turkey/Hungary/2030/2017	Danam.Vet.Molbiol	Danam.Vet.Molbiol	Adam, Dan
EPI_ISL_255199	Europe / Hungary / Borsod-Abauj-Zemplen	2017-01-19	A/Mute swan/Hungary/2193/2017	Danam.Vet.Molbiol	Danam.Vet.Molbiol	Adam, Dan
EPI_ISL_255208	Europe / Hungary / Tolna megye / Tolna	2017-02-21	A/Common_buzzard/Hungary/7061/2017	Danam.Vet.Molbiol	Danam.Vet.Molbiol	Adam, Dan
EPI_ISL_255385	Asia / Cambodia / Krong Phnum Penh	2014-03-02	A/Cambodia/Y0304301/2014	Institut Pasteur du Cambodia	Institut Pasteur du Cambodia	Horm, S-V; Dussart,P
EPI_ISL_255593	Asia / Cambodia / Khett Kampot	2014-03-06	A/Cambodia/Y0314301/2014	Institut Pasteur du Cambodia	Institut Pasteur du Cambodia	Horm, S-V; Dussart,P
EPI_ISL_255627	Europe / France / Aquitaine / Departement des Landes	2016-12-27	A/duck/France/161587/2016		ANSES Agence Nationale De Securite Sanitaire De L‚Äôalimentation
EPI_ISL_255701	Asia / China	2015-09-13	A/duck/Hunan/HN227/2015		Wuhan Institute of Virology
EPI_ISL_255835	Asia / China	2014-11-13	A/goose/Hunan/82/2014		Wuhan Institute of Virology
EPI_ISL_255858	Asia / China	2014-11-13	A/muscovy/duck/Hunan/147/2014		Wuhan Institute of Virology
EPI_ISL_255888	Asia / China	2015-12-19	A/muscovy/duck/Hunan/HN366/2015		Wuhan Institute of Virology
EPI_ISL_255913	Europe / Netherlands / South Holland	2017-01-07	A/Mallard/Netherlands/2/2017	Erasmus Medical Center	Erasmus Medical Center	Poen,M.J.;Van Der Jeugd,H.P.;Vuong,O.;Scheuer,R.D.;Kleyheeg,E.;Lexmond,P.; Eggink,W.D.;M√ºskens,G.J.D.M;Bestebroer,T.M.;Koopmans,M.P.G.;Kuiken,T.;Fouchier,R.A.M.
EPI_ISL_255917	Europe / Poland / Lower Silesian Voivodeship	2017-01-31	A/mute swan/Poland/64/2017		National Veterinary Research Institut Poland, PIWet-PIB	Swieton E., Smietanka K.
EPI_ISL_255933	Europe / Hungary / Komarom-Esztergom	2017-02-15	A/Cormorant/Hungary/6102/2017	National Food Chain Safety Office Veterinary Diagnostic Directorate Laboratory for Molecular Biology	Danam.Vet.Molbiol	Adam, Dan
EPI_ISL_255934	Europe / Hungary / Komarom-Esztergom	2017-02-15	A/Mute swan/Hungary/6092/2017	National Food Chain Safety Office Veterinary Diagnostic Directorate Laboratory for Molecular Biology	Danam.Vet.Molbiol	Adam, Dan
EPI_ISL_255935	Europe / Hungary / Zala	2017-02-16	A/Mute swan/Hungary/6276/2017	National Food Chain Safety Office Veterinary Diagnostic Directorate Laboratory for Molecular Biology	Danam.Vet.Molbiol	Adam, Dan
EPI_ISL_255938	Europe / Hungary / Szabolcs-Szatmar-Bereg	2017-02-08	A/Rook/Hungary/4975/2017	National Food Chain Safety Office Veterinary Diagnostic Directorate Laboratory for Molecular Biology	Danam.Vet.Molbiol	Adam, Dan
EPI_ISL_256213	Asia / China / Hubei Province	2016-04-15	A/Hubei/29578/2016		WHO Chinese National Influenza Center
EPI_ISL_256299	Europe / Russian Federation / Moscow Oblast	2017-03-02	A/chicken/Sergiyev Posad/38/2017		State Research Center of Virology and Biotechnology (VECTOR)	Ivan,Susloparov; Natalya,Goncharova; Natalya,Kolosova; Vasiliy,Marchenko; Alexander,Ryzhikov
EPI_ISL_25630	Asia / Vietnam	2007	A/chicken/Vietnam/NCVD-10/2007
EPI_ISL_256300	Europe / Russian Federation / Moscow Oblast	2017-03-02	A/chicken/Sergiyev Posad/39/2017		State Research Center of Virology and Biotechnology (VECTOR)	Ivan,Susloparov; Natalya,Goncharova; Natalya,Kolosova; Vasiliy,Marchenko; Alexander,Ryzhikov
EPI_ISL_256301	Europe / Russian Federation / Kamchatka Krai	2016-10-01	A/environment/Kamchatka/18/2016		State Research Center of Virology and Biotechnology (VECTOR)	Ivan,Susloparov; Natalya,Goncharova; Natalya,Kolosova; Vasiliy,Marchenko; Alexander,Ryzhikov
EPI_ISL_256396	Asia / Taiwan	2016-09-30	A/chicken/Taiwan/u7/2016		Animal Health Research Institute	Yu-Ju,Lin; Li-Hsuan,Chen; Wan-Chen,Li; Yen-Ping,Chen; Yu-Pin,Liu; Fan,Lee; Wen-Jane,Tu
EPI_ISL_256397	Asia / Cambodia / Khett Batdambang	2015-11-13	A/duck/Cambodia/Z1120502/2015	Institut Pasteur du Cambodia	Institut Pasteur du Cambodia	Horm, S-V; Dussart,P
EPI_ISL_256398	Asia / Taiwan	2016-12-21	A/chicken/Taiwan/x37/2016		Animal Health Research Institute	Yu-Ju,Lin; Li-Hsuan,Chen; Wan-Chen,Li; Yen-Ping,Chen; Yu-Pin,Liu; Fan,Lee; Wen-Jane,Tu
EPI_ISL_256462	Europe / Hungary / Budapest fovaros	2017-02-14	A/Mute_swan/Hungary/5879/2017	National Food Chain Safety Office Veterinary Diagnostic Directorate Laboratory for Molecular Biology	Danam.Vet.Molbiol	Adam, Dan
EPI_ISL_256526	Asia / Cambodia / Khett Kampot	2016-05-10	A/chicken/Cambodia/a0511502/2016	Institut Pasteur du Cambodia	Institut Pasteur du Cambodia	Horm, S-V; Dussart,P
EPI_ISL_256527	Asia / Cambodia / Khett Kampot	2016-05-10	A/chicken/Cambodia/a0511503/2016	Institut Pasteur du Cambodia	Institut Pasteur du Cambodia	Horm, S-V; Dussart,P
EPI_ISL_256528	Asia / Cambodia / Khett Kampot	2016-05-10	A/chicken/Cambodia/a0511504/2016	Institut Pasteur du Cambodia	Institut Pasteur du Cambodia	Horm, S-V; Dussart,P
EPI_ISL_256570	Asia / Korea, Republic of	2009-11-19	A/aquatic bird/Korea/CN2/2009			Kim,J.-K.; Nam,J.-H.; Shim,S.-M.
EPI_ISL_25677	Asia / Hong Kong (SAR)	2007	A/house crow/Hong Kong/719/2007
EPI_ISL_25690	Asia / Hong Kong (SAR)	2007	A/common magpie/Hong Kong/5052/2007
EPI_ISL_25692	Asia / Hong Kong (SAR)	2007	A/house crow/Hong Kong/5288/2007
EPI_ISL_25696	Asia / Hong Kong (SAR)	2007	A/common buzzard/Hong Kong/9213/2007
EPI_ISL_257010	Asia / Bangladesh	2014-06-22	A/duck/Bangladesh/22811/2014			Marinova-Petkova,A.; Shanmuganatham,K.; Feeroz,M.M.; Jones-Engel,L.; Hasan,M.K.; Akhtar,S.; Turner,J.; Walker,D.; Seiler,P.; Franks,J.; McKenzie,P.; Krauss,S.; Webby,R.J.; Webster,R.G.; Hasan,K.; Seiler,J.
EPI_ISL_257017	Asia / Bangladesh	2014-12-29	A/duck/Bangladesh/24044/2014			Marinova-Petkova,A.; Shanmuganatham,K.; Feeroz,M.M.; Jones-Engel,L.; Hasan,M.K.; Akhtar,S.; Turner,J.; Walker,D.; Seiler,P.; Franks,J.; McKenzie,P.; Krauss,S.; Webby,R.J.; Webster,R.G.; Hasan,K.; Seiler,J.
EPI_ISL_257018	Asia / Bangladesh	2014-06-22	A/duck/Bangladesh/22806/2014			Marinova-Petkova,A.; Shanmuganatham,K.; Feeroz,M.M.; Jones-Engel,L.; Hasan,M.K.; Akhtar,S.; Turner,J.; Walker,D.; Seiler,P.; Franks,J.; McKenzie,P.; Krauss,S.; Webby,R.J.; Webster,R.G.; Hasan,K.; Seiler,J.
EPI_ISL_257019	Asia / Bangladesh	2014-07-17	A/duck/Bangladesh/22996/2014			Marinova-Petkova,A.; Shanmuganatham,K.; Feeroz,M.M.; Jones-Engel,L.; Hasan,M.K.; Akhtar,S.; Turner,J.; Walker,D.; Seiler,P.; Franks,J.; McKenzie,P.; Krauss,S.; Webby,R.J.; Webster,R.G.; Hasan,K.; Seiler,J.
EPI_ISL_25703	Asia / Kazakhstan	2006-03-20	A/swan/Mangystau/3/2006			Chervyakova,O.V.; Strochkov,V.M.; Sultankulova,K.T.; Sandybayev,N.T.; Zaitsev,V.L.; Mamadaliyev,S.M.
EPI_ISL_25706	Asia / Iran, Islamic Republic of	2008	A/chicken/Iran/53-3/2008
EPI_ISL_257065	Asia / Bangladesh	2015-03-22	A/chicken/Bangladesh/24944/2015			Marinova-Petkova,A.; Barman,S.; Hasan,M.K.; Akhtar,S.; Turner,J.C.; Franks,J.; Walker,D.; Seiler,P.; Friedman,K.; Kercher,L.; Kayali,G.; Jones-Engel,L.; McKenzie,P.; Krauss,S.; Webby,R.J.; Feeroz,M.M.; Webster,R.G.
EPI_ISL_257078	Asia / Bangladesh	2015-04-20	A/goose/Bangladesh/25169/2015			Marinova-Petkova,A.; Barman,S.; Hasan,M.K.; Akhtar,S.; Turner,J.C.; Franks,J.; Walker,D.; Seiler,P.; Friedman,K.; Kercher,L.; Kayali,G.; Jones-Engel,L.; McKenzie,P.; Krauss,S.; Webby,R.J.; Feeroz,M.M.; Webster,R.G.
EPI_ISL_257082	Asia / Bangladesh	2015-09-12	A/environment/Bangladesh/26170/2015			Barman,S.; Marinova-Petkova,A.; Hasan,M.K.; Akhtar,S.; Turner,J.C.; Franks,J.; Walker,D.; Seiler,P.; Friedman,K.; Kercher,L.; Kayali,G.; Jones-Engel,L.; McKenzie,P.; Krauss,S.; Webby,R.J.; Feeroz,M.M.; Webster,R.G.
EPI_ISL_257097	Asia / Bangladesh	2015-12-23	A/duck/Bangladesh/27892/2015			Barman,S.; Marinova-Petkova,A.; Hasan,M.K.; Akhtar,S.; Turner,J.C.; Franks,J.; Walker,D.; Seiler,P.; Friedman,K.; Kercher,L.; Kayali,G.; Jones-Engel,L.; McKenzie,P.; Krauss,S.; Webby,R.J.; Feeroz,M.M.; Webster,R.G.
EPI_ISL_257167	Africa / Egypt / Dakahlia	2015-02-10	A/duck/Dakahlia/1536CAG/2015			Arafa,A.S.; Yamada,S.; Imai,M.; Watanabe,T.; Yamayoshi,S.; Iwatsuki-Horimoto,K.; Kiso,M.; Sakai-Tagawa,Y.; Ito,M.; Imamura,T.; Nakajima,N.; Takahashi,K.; Zhao,D.; Oishi,K.; Yasuhara,A.; Macken,C.A.; Zhong,G.; Hanson,A.P.; Fan,S.; Ping,J.; Hatta,M.; Lopes,T.J.; Suzuki,Y.; El-Husseiny,M.; Selim,A.; Hagag,N.; Soliman,M.; Neumann,G.; Hasegawa,H.; Kawaoka,Y.
EPI_ISL_257258	North America / United States	2012-09-28	A/northern pintail/Alaska/622/2012			Reeves,A.B.; Ramey,A.M.; Hall,J.S.
EPI_ISL_257699	Europe / Switzerland / Kanton Bern / Amt Biel / Lake Biel	2016-11-13	A/Tufted Duck/Switzerland/V237/2016	Institute of Virology and Immunology IVI	Faculty of Veterinary Medicine at the University of Bern
EPI_ISL_258657	Africa / South Africa	2015-07-01	A/ostrich/South Africa/325863/2015			Abolnik,C.; Strydom,C.
EPI_ISL_25899	Asia / China / Qinghai Province	2008-06-12	A/environment/Qinghai/1/2008
EPI_ISL_25913	Asia / Kazakhstan	2006	A/mute swan/Aktau/1460/2006
EPI_ISL_25994	Asia / Thailand / Mukdahan	2007	A/chicken/Mukdahan/NIAH403901/2007
EPI_ISL_25998	Asia / Thailand	2007	A/chicken/Angthong/NIAH101204/2007
EPI_ISL_26001	Europe / United Kingdom	2007	A/turkey/England/2614/2007
EPI_ISL_261332	Europe / Croatia / Krapinsko-Zagorska Zupanija / ≈†piƒákovina	2017-03-07	A/chicken/Croatia/104/2017		Croatian Veterinary Institute	Saviƒá, Vladimir
EPI_ISL_261439	North America / United States	2014-12-03	A/northern shoveler/California/LDC188/2014			Ramey,A.M.; Reeves,A.B.; Cline,T.D.; Boyce,W.M.; Plancarte,M.
EPI_ISL_262478	Asia / Japan / Miyazaki	2007	A/chicken/Miyazaki/S749/2007	National Institute of Animal Health	National Institute of Animal Health	Junki, M
EPI_ISL_262481	Asia / Japan / Miyazaki	2007	A/chicken/Miyazaki/H358/2007	National Institute of Animal Health	National Institute of Animal Health	Junki, M
EPI_ISL_262492	Asia / Japan / Okayama	2007	A/chicken/Okayama/T6/2007	National Institute of Animal Health	National Institute of Animal Health	Junki, M
EPI_ISL_262493	Asia / Japan / Miyazaki	2007	A/chicken/Miyazaki/K11/2007	National Institute of Animal Health	National Institute of Animal Health	Junki, M
EPI_ISL_262572	Africa / Egypt	2014-11-12	A/Egypt/N04915/2014	Ministry of Health and Population	Centers for Disease Control and Prevention
EPI_ISL_26258	Europe / France	2006-11-08	A/duck/France/06964/2006		ANSES Agence Nationale De Securite Sanitaire De L‚Äôalimentation
EPI_ISL_26259	Europe / France / Picardie	2006-11-22	A/duck/France/061054/2006		ANSES Agence Nationale De Securite Sanitaire De L‚Äôalimentation
EPI_ISL_26264	Europe / France / Aquitaine	2006-03-30	A/duck/France/06436/2006		ANSES Agence Nationale De Securite Sanitaire De L‚Äôalimentation
EPI_ISL_26340	Europe / Belgium / Provincie Limburg	1999-06-29	A/chicken/Belgium/150VB/1999		Veterinary and Agrochemical Research Centre CODA-CERVA
EPI_ISL_26360	Asia / Saudi Arabia	2007	A/chicken/Saudi Arabia/3489-60VIR08/2007		Istituto Zooprofilattico Sperimentale Delle Venezie
EPI_ISL_26361	Asia / Saudi Arabia	2007	A/duck/Saudi Arabia/3489-61VIR08/2007		Istituto Zooprofilattico Sperimentale Delle Venezie
EPI_ISL_26362	Asia / Saudi Arabia	2007	A/turkey/Saudi Arabia/3489-70VIR08/2007		Istituto Zooprofilattico Sperimentale Delle Venezie
EPI_ISL_26364	Asia / Saudi Arabia	2007	A/peacock/Saudi Arabia/3489-74VIR08/2007		Istituto Zooprofilattico Sperimentale Delle Venezie
EPI_ISL_26366	Asia / Saudi Arabia	2008	A/chicken/Saudi Arabia/3489-79/2008		Istituto Zooprofilattico Sperimentale Delle Venezie
EPI_ISL_266417	Asia / Korea, Republic of	2016-12-15	A/common teal/Korea/W547/2016			Kim,Y.-I.; Park,S.-J.; Kwon,H.-I.; Kim,E.-H.; Si,Y.-J.; Jeong,J.H.; Lee,I.-W.; Hiep,D.N.; Kwon,J.-J.; Choi,W.S.; Song,M.-S.; Kim,C.-J.; Choi,Y.-K.
EPI_ISL_266420	Asia / Korea, Republic of	2016-12-15	A/common teal/Korea/W550/2016			Kim,Y.-I.; Park,S.-J.; Kwon,H.-I.; Kim,E.-H.; Si,Y.-J.; Jeong,J.H.; Lee,I.-W.; Hiep,D.N.; Kwon,J.-J.; Choi,W.S.; Song,M.-S.; Kim,C.-J.; Choi,Y.-K.
EPI_ISL_266503	North America / United States	2015-12-05	A/northern shoveler/California/HS225/2015
EPI_ISL_266536	Europe / Belgium	2017-02-01	A/chicken/Belgium/807/2017			Steensels,M.; Lambrecht,B.; Vandenbussche,F.; Van Borm,S.
EPI_ISL_266537	Europe / Belgium	2017-02-08	A/peacock/Belgium/1017/2017			Steensels,M.; Lambrecht,B.; Vandenbussche,F.; Van Borm,S.
EPI_ISL_266809	Asia / Indonesia / Central Java	2014-07	A/chicken/Semarang/04141225-07/2014			Wibawa,H.; Poermadjaja,B.; Mulyawan,H.; Dharmawan,R.; Mahawan,T.; Hutagaol,N.M.; Miswati,Y.; Srihanto,E.A.; Hartawan,D.H.W.; Hendrawati,F.; Riyadi,A.; Deswarni; Tri Harsono,A.; Hartaningsih,N.; Azhar,M.; Stegemen,A.; Mc Grane,J.; Rasa,F.S.T.
EPI_ISL_267166	Europe / Netherlands	2008-10-08	A/mallard duck/Netherlands/38/2008
EPI_ISL_269	Asia / Japan	2003	A/duck/Yokohama/aq10/2003
EPI_ISL_269604	Europe / Netherlands	2017-01-07	A/Mallard/Netherlands/1/2017	Erasmus Medical Center	Erasmus Medical Center	Poen,M.J.;Van Der Jeugd,H.P.;Vuong,O.;Scheuer,R.D.;Kleyheeg,E.; Bestebroer,T.M.;Kuiken,T.;Fouchier,R.A.M.
EPI_ISL_269692	Europe / Netherlands	2017-01-11	A/Mallard/Netherlands/3/2017	Erasmus Medical Center	Erasmus Medical Center	Poen,M.J.;Van Der Jeugd,H.P.;Vuong,O.;Scheuer,R.D.;Kleyheeg,E.; Bestebroer,T.M.;Kuiken,T.;Fouchier,R.A.M.
EPI_ISL_269694	Europe / Netherlands	2016-12-04	A/Eurasian_Wigeon/Netherlands/1/2016	Erasmus Medical Center	Erasmus Medical Center	Poen,M.J.; M√ºskens,G.J.D.M; Van Der Jeugd,H.P.;Vuong,O.;Scheuer,R.D.;Kleyheeg,E.; Bestebroer,T.M.;Kuiken,T.;Fouchier,R.A.M.
EPI_ISL_270288	Asia / Indonesia / West Java / Cimahi	2015-04-17	A/Dk/Cimahi/C1/2016	Balai Penyidikan Penyakit Hewan dan Kesmavet (BPPHK) Dinas Peternakan Provinsi Jawa Barat	Eijkman Institute for Molecular Biology	Karo-karo,D; Bodewes,R; Muljono,D; Sriyani,I.Y; Artika,IM; Wibawa,H; Pribadi,ES;Pratomo,W; Diyantoro,D; Sugama,A; Hendrayani,N; Hidayat,A; Daju,D; Kustiawan,I;Citra,A; Stegeman,JA; Koch, G
EPI_ISL_270294	Asia / Indonesia / West Java / Subang	2016-01-13	A/Dk/Subang/S6/2016	Eijkman Institute for Molecular Biology	Utrecht University-Central Veterinary Institute	Karo-karo,D; Bodewes,R; Muljono,D; Sriyani,I.Y; Artika,IM; Wibawa,H; Pribadi,ES;Pratomo,W; Diyantoro,D; Sugama,A; Hendrayani,N; Hidayat,A; Daju,D; Kustiawan,I;Citra,A; Stegeman,JA; Koch, G
EPI_ISL_270296	Asia / Indonesia / West Java / Subang	2015-12-31	A/Ch/Subang/S8/2015	Eijkman Institute for Molecular Biology	Utrecht University-Central Veterinary Institute	Karo-karo,D; Bodewes,R; Muljono,D; Sriyani,I.Y; Artika,IM; Wibawa,H; Pribadi,ES;Pratomo,W; Diyantoro,D; Sugama,A; Hendrayani,N; Hidayat,A; Daju,D; Kustiawan,I;Citra,A; Stegeman,JA; Koch, G
EPI_ISL_270297	Asia / Indonesia / West Java / Subang	2015-12-09	A/Ch/Subang/S9/2016	Eijkman Institute for Molecular Biology	Utrecht University-Central Veterinary Institute	Karo-karo,D; Bodewes,R; Muljono,D; Sriyani,I.Y; Artika,IM; Wibawa,H; Pribadi,ES;Pratomo,W; Diyantoro,D; Sugama,A; Hendrayani,N; Hidayat,A; Daju,D; Kustiawan,I;Citra,A; Stegeman,JA; Koch, G
EPI_ISL_270298	Asia / Indonesia / West Java / Subang	2015-12-09	A/Dk/Subang/S10/2015	Eijkman Institute for Molecular Biology	Utrecht University-Central Veterinary Institute	Karo-karo,D; Bodewes,R; Muljono,D; Sriyani,I.Y; Artika,IM; Wibawa,H; Pribadi,ES;Pratomo,W; Diyantoro,D; Sugama,A; Hendrayani,N; Hidayat,A; Daju,D; Kustiawan,I;Citra,A; Stegeman,JA; Koch, G
EPI_ISL_270303	Asia / Indonesia / West Java / Subang	2016-01-31	A/Ch/Subang/S18/2016	Eijkman Institute for Molecular Biology	Utrecht University-Central Veterinary Institute	Karo-karo,D; Bodewes,R; Muljono,D; Sriyani,I.Y; Artika,IM; Wibawa,H; Pribadi,ES;Pratomo,W; Diyantoro,D; Sugama,A; Hendrayani,N; Hidayat,A; Daju,D; Kustiawan,I;Citra,A; Stegeman,JA; Koch, G
EPI_ISL_270326	Asia / Indonesia / West Java / Subang	2016-06-14	A/Dk/Subang/S57/2016	Eijkman Institute for Molecular Biology	Utrecht University-Central Veterinary Institute	Karo-karo,D; Bodewes,R; Muljono,D; Sriyani,I.Y; Artika,IM; Wibawa,H; Pribadi,ES;Pratomo,W; Diyantoro,D; Sugama,A; Hendrayani,N; Hidayat,A; Daju,D; Kustiawan,I;Citra,A; Stegeman,JA; Koch, G
EPI_ISL_271713	Europe / Hungary / Bacs-Kiskun	2016-12-14	A/Goose/Hungary/64909/2016	National Food Chain Safety Office Veterinary Diagnostic Directorate Laboratory for Molecular Biology	Danam.Vet.Molbiol	Adam, Dan
EPI_ISL_271714	Europe / Hungary / Bacs-Kiskun	2016-11-24	A/Mulard_duck/Hungary/59163/2016	National Food Chain Safety Office Veterinary Diagnostic Directorate Laboratory for Molecular Biology	Danam.Vet.Molbiol	Adam, Dan
EPI_ISL_272875	Africa / Egypt / Gharbia	2016-01-25	A/chicken/Gharbia/5/2016			Zanaty,A.; Saleh,M.; El Shehedy,M.; El Tarabeley,M.; Abdel Fatah,S.; Selim,A.
EPI_ISL_273583	North America / United States	2016-05-24	A/ruddy turnstone/Delaware Bay/317/2016
EPI_ISL_273596	North America / Canada	2016-08-11	A/American black duck/Alberta/118/2016
EPI_ISL_273844	Africa / Togo	2017	A/chicken/Togo/17RS1021-1/2017	Ministere de l'Agriculture, de l'Elevage et de l'Hydraulique	Istituto Zooprofilattico Sperimentale Delle Venezie	Komla,Batawui; Emilie,Go-Maro; Bianca,Zecchin; Alice,Fusaro; Alessia,Schivo; Isabella,Monne
EPI_ISL_273845	Africa / Togo	2017	A/chicken/Togo/17RS1021-7/2017	Ministere de l'Agriculture, de l'Elevage et de l'Hydraulique	Istituto Zooprofilattico Sperimentale Delle Venezie	Komla,Batawui; Emilie,Go-Maro; Bianca,Zecchin; Alice,Fusaro; Alessia,Schivo; Isabella,Monne
EPI_ISL_274858	Europe / Russian Federation / Kaliningrad Oblast	2017-02-13	A/mute swan/Kaliningrad/132/2017		State Research Center of Virology and Biotechnology (VECTOR)	Ivan,Susloparov; Natalya,Goncharova; Natalya,Kolosova; Vasiliy,Marchenko; Alexander,Ryzhikov
EPI_ISL_275288	Europe / Russian Federation / Republic of Tatarstan	2017-05-08	A/chicken/Tatarstan/88/2017		State Research Center of Virology and Biotechnology (VECTOR)	Ivan,Susloparov; Natalya,Goncharova; Natalya,Kolosova; Vasiliy,Marchenko; Alexander,Ryzhikov
EPI_ISL_27608	Asia / Myanmar	2006	A/chicken/Pyigyitagon/204/2006			Saito,T.; Watanabe,C.; Hayashi,T.; Uchida,Y.; Myint,W.W.; Thein,W.Z.; Takemae,N.; Mase,M.; Okamatsu,M.; Mar,A.; Mon,C.C.; Gawng,L.T.; Sann,K.; Kyi,T.A.; Yamaguchi,S.
EPI_ISL_27609	Asia / Myanmar	2007	A/chicken/Hmawbi/517/2007			Saito,T.; Watanabe,C.; Hayashi,T.; Uchida,Y.; Myint,W.W.; Thein,W.Z.; Takemae,N.; Mase,M.; Okamatsu,M.; Mar,A.; Mon,C.C.; Gawng,L.T.; Sann,K.; Kyi,T.A.; Yamaguchi,S.
EPI_ISL_27610	Asia / Myanmar	2007	A/guinea fowl/North Okkalarpa/834/2007
EPI_ISL_277039	Asia / China / Jiangsu	2014-07-22	A/chicken/Wuxi/2722/2014	Beijing Institute of Microbiology and Epidemiology	Beijing Institute of Microbiology and Epidemiology	Maijuan,Ma; Shanhui,Chen; Teng,Zhao
EPI_ISL_27734	Asia / China / Qinghai Province	2006-08-18	A/bar-headed goose/Qinghai/11/2006
EPI_ISL_27747	Asia / China / Qinghai Province	2008-05-24	A/bar-headed goose/Qinghai/2/2008
EPI_ISL_27755	Asia / China / Qinghai Province	2008-07-13	A/bar-headed goose/Qinghai/10/2008
EPI_ISL_27756	Asia / China / Qinghai Province	2008-08-08	A/bar-headed goose/Qinghai/11/2008
EPI_ISL_27762	Europe / Poland	2007	A/chicken/Poland/R3248/2007
EPI_ISL_27763	Europe / Poland	2007	A/turkey/Poland/R3249/2007
EPI_ISL_27765	Europe / Germany	2007	A/Peking duck/Germany/R1959/2007
EPI_ISL_27768	Europe / Germany	2007	A/domestic duck/Germany/R1779/2007
EPI_ISL_27786	Europe / Slovakia	2006	A/Peregrine falcon/Slovakia/Vh242/2006
EPI_ISL_27793	Europe / Slovenia	2006	A/Anas platyrhynchos/Slovenia/359/2006
EPI_ISL_278191	North America / United States	2011-05-23	A/ruddy turnstone/Delaware Bay/117/2011			Xua,Y.; Ramey,A.M.; Bowman,A.S.; DeLiberto,T.J.; Killian,M.L.; Krauss,S.; Nolting,J.M.; Kim-Torchetti,M.; Reeves,A.B.; Webby,R.J.; Stallknecht,D.E.; Wan,X.-F.
EPI_ISL_278193	North America / United States	2011-05-24	A/laughing gull/Delaware Bay/341/2011			Xua,Y.; Ramey,A.M.; Bowman,A.S.; DeLiberto,T.J.; Killian,M.L.; Krauss,S.; Nolting,J.M.; Kim-Torchetti,M.; Reeves,A.B.; Webby,R.J.; Stallknecht,D.E.; Wan,X.-F.
EPI_ISL_278197	North America / Canada	2009-08-22	A/mallard/Alberta/383/2009			Xua,Y.; Ramey,A.M.; Bowman,A.S.; DeLiberto,T.J.; Killian,M.L.; Krauss,S.; Nolting,J.M.; Kim-Torchetti,M.; Reeves,A.B.; Webby,R.J.; Stallknecht,D.E.; Wan,X.-F.
EPI_ISL_278200	Europe / Belgium	2017-06-15	A/Brahma chicken/Belgium/6153/2017			Steensels,M.; Lambrecht,B.; Vandenbussche,F.; Van Borm,S.
EPI_ISL_278201	Europe / Belgium	2017-06-10	A/chicken/Belgium/5990/2017			Steensels,M.; Lambrecht,B.; Vandenbussche,F.; Van Borm,S.
EPI_ISL_279179	Asia / China	2015-08-16	A/chicken/Zhejiang/81643/2015			Wu,H.; Lu,R.; Peng,X.; Cheng,L.; Liu,F.; Wu,N.
EPI_ISL_279181	Asia / China	2015-05-14	A/chicken/Zhejiang/514135/2015			Wu,H.; Lu,R.; Peng,X.; Cheng,L.; Liu,F.; Wu,N.
EPI_ISL_279422	Africa / Niger	2006-02	A/duck/Niger/2090/2006			Leymarie,O.; Jouvion,G.; Herve,P.L.; Chevalier,C.; Lorin,V.; Lecardonnel,J.; Da Costa,B.; Delmas,B.; Escriou,N.; Le Goffic,R.; van der Werf,S.
EPI_ISL_279791	Asia / China	2015-01	A/wildfowl/Shandong/SD02/2015			Meng,K.; Wang,Y.; Yuan,X.; Zhang,Y.; Qi,L.
EPI_ISL_281682	Asia / Indonesia / Bali	2017-09-08	A/Indonesia/NIHRD17109/2017	National Institute of Health Research and Development	National Institute of Health Research and Development	HA,Pawestri;AA,Nugraha;E,Pratiwi;V,Setiawaty
EPI_ISL_282394	Asia / China	2016-05-20	A/goose/Yangzhou/YZ587/2016			Sun,W.
EPI_ISL_284315	Asia / Indonesia	2012-07-01	A/muscovy duck/East Java/SB29/2012	BBalitvet	Centers for Disease Control and Prevention
EPI_ISL_284319	Asia / Indonesia	2013-07-01	A/environment/West Java/Bksi37/2013	BBalitvet	Centers for Disease Control and Prevention
EPI_ISL_28437	Europe / Russian Federation	2008-04-08	A/chicken/Primorsky/85/2008
EPI_ISL_284650	Asia / China / Anhui Province	2016-04-28	A/Anhui/33162/2016	Anhui Provincial Center for Disease Control and Prevention	WHO Chinese National Influenza Center	Zhang,Ye; Li,Xiyan; He,Jun; Wang,Dayan
EPI_ISL_284651	Asia / China / Anhui Province	2016-04-29	A/Anhui/33163/2016	Anhui Provincial Center for Disease Control and Prevention	WHO Chinese National Influenza Center	Zhang,Ye; Li,Xiyan; He,Jun; Wang,Dayan
EPI_ISL_284793	Asia / Bangladesh	2016-11-25	A/duck/Bangladesh/31299/2016			Barman,S.; Turner,J.C.; Hasan,M.K.; Akhtar,S.; Franks,J.; El-Shesheny,R.; Walker,D.; Seiler,P.; Friedman,K.; Kercher,L.; Kayali,G.; Jones-Engel,L.; McKenzie,P.; Krauss,S.; Webby,R.J.; Feeroz,M.M.; Webster,R.G.
EPI_ISL_284808	Asia / Bangladesh	2016-09-27	A/duck/Bangladesh/30821/2016			Barman,S.; Turner,J.C.; Hasan,M.K.; Akhtar,S.; Franks,J.; El-Shesheny,R.; Walker,D.; Seiler,P.; Friedman,K.; Kercher,L.; Kayali,G.; Jones-Engel,L.; McKenzie,P.; Krauss,S.; Webby,R.J.; Feeroz,M.M.; Webster,R.G.
EPI_ISL_28750	North America / United States / Maryland	2004	A/mallard/Maryland/897/2004
EPI_ISL_28756	Asia / Korea, Republic of	2008	A/swine/Korea/C12/2008
EPI_ISL_28776	Africa / Egypt / Sharqia	2008-01-08	A/chicken/Egypt/24NLQP-CLEVB227/2008
EPI_ISL_28777	Africa / Egypt / Gharbia	2008	A/duck/Egypt/11NLQP-CLEVB263/2008
EPI_ISL_287800	Asia / Taiwan	2017-12-01	A/spoonbill/Taiwan/DB645/2017		Animal Health Research Institute	Yu-Ju,Lin; Li-Hsuan,Chen; Wan-Chen,Li; Yen-Ping,Chen; Yu-Pin,Liu; Fan,Lee; Wen-Jane,Tu
EPI_ISL_28830	Asia / Vietnam	2008	A/chicken/Vietnam/NCVD-016/2008	National Centre of Veterinary Diagnostics	Centers for Disease Control and Prevention	Davis,Todd; Rivailler,Pierre; Nguyen,Tung
EPI_ISL_288362	Europe / Greece	2017-02-06	A/chicken/Greece/39_2017/2017	Thessalonica Veterinary Centre (TVC)	Animal and Plant Health Agency (APHA)	Seekings, James; Ellis, Richard; Brookes, Sharon M; Reid, Stephen; Lewis, Nicola; Brown, Ian H; Dovas, C; Georgiades, D
EPI_ISL_288363	Europe / Greece	2017-02-06	A/chicken/Greece/39_2017a/2017	Thessalonica Veterinary Centre (TVC)	Animal and Plant Health Agency (APHA)	Seekings, James; Ellis, Richard; Brookes, Sharon M; Essen, Stephen; Lewis, Nicola; Brown, Ian H; Dovas, C; Georgiades, D
EPI_ISL_288364	Europe / Greece	2017-02-06	A/chicken/Greece/39_2017b/2017	Thessalonica Veterinary Centre (TVC)	Animal and Plant Health Agency (APHA)	Seekings, James; Ellis, Richard; Brookes, Sharon M; Essen, Stephen; Lewis, Nicola; Brown, Ian H; Dovas, C; Georgiades, D
EPI_ISL_288438	Asia / Korea, Republic of / Jeollabuk-do	2017-06-03	A/chicken/Korea/Gunsan/2017	Animal and Plant Quarantine Agency (O-2144)	Animal and Plant Quarantine Agency (S-2145)
EPI_ISL_288439	Asia / Korea, Republic of / Jeollabuk-do	2017-02-06	A/chicken/Korea/Gimje2/2017	Animal and Plant Quarantine Agency (O-2144)	Animal and Plant Quarantine Agency (S-2145)
EPI_ISL_2890	Europe / France	2005	A/duck/France/05066b/2005
EPI_ISL_290073	Asia / Japan / Tochigi	2017-02-20	A/mandarin duck/Tochigi/0902C033/2017			Soda,K.; Usui,T.; Ito,H.; Ozaki,H.; Yamaguchi,T.; Ito,T.
EPI_ISL_290302	Asia / Japan / Hyogo	2017-01-17	A/mute swan/Hyogo/2801ITM009/2017			Soda,K.; Usui,T.; Ito,H.; Ozaki,H.; Murase,T.; Yamaguchi,T.; Ito,T.
EPI_ISL_29082	Asia / Pakistan	2006	A/chicken/Rawalakot/NARC2441A/2006
EPI_ISL_291370	Asia / Japan	2013-01-01	A/wild bird/Niigata/151015/2013	National Institute of Animal Health	National Institute of Animal Health	Uchida,Y
EPI_ISL_291371	Asia / Japan	2010-01-01	A/duck/Ibaraki/1/2010	National Institute of Animal Health	National Institute of Animal Health	Uchida,Y
EPI_ISL_29190	Europe / Romania	2005	A/chicken/Calarasi/RO-AI-091/2005
EPI_ISL_29207	Europe / Romania / Judetul Brasov / Brasov	2006	A/chicken/Brasov/RO-AI-494/2006
EPI_ISL_29208	Europe / Romania / Judetul Bacau / Bacau	2006	A/chicken/Bacau/RO-AI-527/2006
EPI_ISL_29215	Europe / Romania / Judetul Constanta / Constanta	2005	A/mute swan/Constanta/RO-AI-007/2005
EPI_ISL_29217	Europe / Romania / Judetul Tulcea	2005	A/chicken/Tulcea/RO-AI-011/2005
EPI_ISL_292223	Europe / United Kingdom / Dorset / Abbotsbury	2017-12-31	A/mute_swan/England/AVP_18_001986/2017	Animal and Plant Health Agency (APHA)	Animal and Plant Health Agency (APHA)	Seekings, James; Ellis, Richard; Brookes, Sharon M; Reid, Scott; Essen, Stephen; Lewis, Nicola; Brown, Ian H
EPI_ISL_292224	Europe / United Kingdom / Dorset / Abbotsbury	2018-01-10	A/pochard_duck/England/AVP_18_003254/2018	Animal and Plant Health Agency (APHA)	Animal and Plant Health Agency (APHA)	Seekings, James; Ellis, Richard; Brookes, Sharon M; Reid, Scott; Essen, Stephen; Lewis, Nicola; Brown, Ian H
EPI_ISL_292225	Europe / United Kingdom / Dorset / Abbotsbury	2018-01-05	A/canada_goose/England/AV58_18OPpoolEP1/2018	Animal and Plant Health Agency (APHA)	Animal and Plant Health Agency (APHA)	Seekings, James; Ellis, Richard; Brookes, Sharon M; Reid, Scott; Essen, Stephen; Lewis, Nicola; Brown, Ian H
EPI_ISL_29223	Europe / Romania / Judetul Buzau / Buzau	2005	A/turkey/Buzau/RO-AI-045/2005
EPI_ISL_29224	Europe / Romania / Judetul Tulcea	2005	A/mute swan/Tulcea/RO-AI-062/2005
EPI_ISL_292349	Asia / Korea, Republic of	2017-12-19	A/duck/Korea/H56/2017	Animal and Plant Quarantine Agency (O-2144)	Animal and Plant Quarantine Agency (S-2145)
EPI_ISL_292418	Asia / Korea, Republic of	2017-12-19	A/mandarin duck/Korea/H69/2017	Animal and Plant Quarantine Agency (O-2144)	Animal and Plant Quarantine Agency (S-2145)
EPI_ISL_292477	Asia / China / Qinghai Province	2017-04-15	A/Great Crested Grebe/Qinghai/a737/2017	Wuhan Institute of Virology, CAS	Wuhan Institute of Virology
EPI_ISL_29263	Asia / India / Manipur	2007-07-19	A/chicken/Manipur/NIV9743/2007
EPI_ISL_2929	Africa / Nigeria / Lagos State	2006	A/chicken/Nigeria/SO300/2006
EPI_ISL_2932	Africa / Nigeria / Lagos State	2006	A/chicken/Nigeria/SO494/2006
EPI_ISL_293484	Asia / Japan / Aomori	2016-11-28	A/environment/Aomori/4/2016			Soda,K.; Usui,T.; Ito,H.; Ozaki,H.; Yamaguchi,T.; Ito,T.
EPI_ISL_2935	Africa / Nigeria / Lagos State	2006-02-24	A/chicken/Nigeria/SO294/2006
EPI_ISL_293980	Europe / France	2016-07-15	A/duck/France/160678/2016	Anses (Ploufragan-Plouzan√©)	ANSES Agence Nationale De Securite Sanitaire De L‚Äôalimentation
EPI_ISL_293981	Europe / France	2015-12-13	A/duck/France/150290/2015	Anses (Ploufragan-Plouzan√©)	ANSES Agence Nationale De Securite Sanitaire De L‚Äôalimentation
EPI_ISL_293987	Europe / France	2016-02-03	A/chicken/France/160102/2016	Anses (Ploufragan-Plouzan√©)	ANSES Agence Nationale De Securite Sanitaire De L‚Äôalimentation
EPI_ISL_293992	Europe / France	2016-02-01	A/chicken/France/160001/2016	Anses (Ploufragan-Plouzan√©)	ANSES Agence Nationale De Securite Sanitaire De L‚Äôalimentation
EPI_ISL_293997	Europe / France	2015-12-29	A/chicken/France/160013/2016	Anses (Ploufragan-Plouzan√©)	ANSES Agence Nationale De Securite Sanitaire De L‚Äôalimentation
EPI_ISL_294074	North America / United States	2017-01-13	A/black duck/Tennessee/17OS0306/2017			Killian,M.; Franzen,K.; Camp,P.; Stuber,T.; Robbe-Austerman,S.; Lauterbach,S.; Nolting,J.; Bowman,A.
EPI_ISL_294124	Europe / France	2016-01-07	A/duck/France/160014/2016	Anses (Ploufragan-Plouzan√©)	ANSES Agence Nationale De Securite Sanitaire De L‚Äôalimentation
EPI_ISL_294125	Europe / France	2015-12-12	A/duck/France/150254/2015	Anses (Ploufragan-Plouzan√©)	ANSES Agence Nationale De Securite Sanitaire De L‚Äôalimentation
EPI_ISL_294171	North America / United States	2017-01-14	A/gadwall duck/Tennessee/17OS0341/2017			Killian,M.; Franzen,K.; Camp,P.; Stuber,T.; Robbe-Austerman,S.; Lauterbach,S.; Nolting,J.; Bowman,A.
EPI_ISL_294770	Europe / France	2015-12-09	A/duck/France/150234/2015	Anses (Ploufragan-Plouzan√©)	ANSES Agence Nationale De Securite Sanitaire De L‚Äôalimentation
EPI_ISL_294773	North America / United States	2015-05-23	A/environment/Nebraska/L8/2015			Nonthabenjawan,N.; Cardona,C.; Amonsin,A.; Sreevatsan,S.
EPI_ISL_295027	Europe / Russian Federation / Kostroma Oblast	2017-12-22	A/chicken/Kostroma/1718/2017		State Research Center of Virology and Biotechnology (VECTOR)	Ivan,Susloparov; Natalya,Goncharova; Natalya,Kolosova; Vasiliy,Marchenko; Alexander,Ryzhikov
EPI_ISL_29508	Asia / China / Guangxi Zhuang Autonomous Region	2009-01-24	A/Guangxi/1/2009		WHO Chinese National Influenza Center
EPI_ISL_2957	Africa / Burkina Faso	2006	A/Hooded vulture/Burkina Faso/1/2006
EPI_ISL_295790	Asia / Vietnam	2017-08-21	A/muscovy duck/Vietnam/HU8-1670/2017			Nguyen,L.T.; Chu,D.H.; Okamatsu,M.; Matsuno,K.; Sakoda,Y.; Jizou,M.
EPI_ISL_295794	Asia / Vietnam	2017-08-21	A/duck/Vietnam/HU8-1621/2017			Nguyen,L.T.; Chu,D.H.; Okamatsu,M.; Matsuno,K.; Sakoda,Y.; Jizou,M.
EPI_ISL_2958	Africa / Burkina Faso	2006	A/Hooded vulture/Burkina Faso/2/2006
EPI_ISL_295814	Asia / Vietnam	2016-08-15	A/duck/Vietnam/HU5-1572/2016			Chu,D.H.; Nguyen,L.T.; Okamatsu,M.; Matsuno,K.; Sakoda,Y.; Jizou,M.
EPI_ISL_295815	Asia / Vietnam	2016-08-15	A/duck/Vietnam/HU5-1573/2016			Chu,D.H.; Nguyen,L.T.; Okamatsu,M.; Matsuno,K.; Sakoda,Y.; Jizou,M.
EPI_ISL_295821	Asia / Vietnam	2016-08-15	A/duck/Vietnam/HU5-1575/2016			Nguyen; LT.; Chu; DH.; Matsuno,K.; Okamatsu,M.; Sakoda,Y.; Jizou,M.
EPI_ISL_297463	Europe / Russian Federation / Kostroma Oblast	2017-12-22	A/chicken/Kostroma/1717/2017		State Research Center of Virology and Biotechnology (VECTOR)	Ivan,Susloparov; Natalya,Goncharova; Natalya,Kolosova; Vasiliy,Marchenko; Alexander,Ryzhikov
EPI_ISL_297464	Europe / Russian Federation / Kostroma Oblast	2017-12-22	A/chicken/Kostroma/1719/2017		State Research Center of Virology and Biotechnology (VECTOR)	Ivan,Susloparov; Natalya,Goncharova; Natalya,Kolosova; Vasiliy,Marchenko; Alexander,Ryzhikov
EPI_ISL_297465	Europe / Russian Federation / Kostroma Oblast	2017-12-22	A/chicken/Kostroma/1720/2017		State Research Center of Virology and Biotechnology (VECTOR)	Ivan,Susloparov; Natalya,Goncharova; Natalya,Kolosova; Vasiliy,Marchenko; Alexander,Ryzhikov
EPI_ISL_297466	Europe / Russian Federation / Kostroma Oblast	2017-12-22	A/chicken/Kostroma/1721/2017		State Research Center of Virology and Biotechnology (VECTOR)	Ivan,Susloparov; Natalya,Goncharova; Natalya,Kolosova; Vasiliy,Marchenko; Alexander,Ryzhikov
EPI_ISL_297493	Europe / France	2015-12-14	A/guinea_fowl/France/150264/2015	ANSES Agence Nationale De Securite Sanitaire De L‚Äôalimentation	ANSES Agence Nationale De Securite Sanitaire De L‚Äôalimentation
EPI_ISL_297494	Europe / France	2015-12-18	A/chicken/France/150302/2015	ANSES Agence Nationale De Securite Sanitaire De L‚Äôalimentation	ANSES Agence Nationale De Securite Sanitaire De L‚Äôalimentation
EPI_ISL_2984	Europe / Germany	2005	A/teal/Germany/WV632/2005
EPI_ISL_298642	Asia / Israel	2016-12-20	A/chicken/Israel/1048/2016			Shkoda,I.; Lapin,K.; Simanov,L.; Lublin,A.
EPI_ISL_298649	Asia / Israel	2017-02-05	A/turkey/Israel/184/2017			Shkoda,I.; Lapin,K.; Simanov,L.; Lublin,A.
EPI_ISL_298652	Asia / Israel	2016-12-12	A/grey goose/Israel/986/2016			Shkoda,I.; Lapin,K.; Simanov,L.; Lublin,A.
EPI_ISL_298653	Asia / Israel	2016-12-25	A/peregrine falcon/Israel/1086/2016			Shkoda,I.; Lapin,K.; Simanov,L.; Lublin,A.
EPI_ISL_2988	Europe / France	2006	A/mute swan/France/06299/2006
EPI_ISL_2994	Europe / France	2006	A/mute swan/France/06631a/2006
EPI_ISL_300	Asia / Japan / Hokkaido	1996	A/swan/Hokkaido/51/1996
EPI_ISL_300663	Asia / Japan / Niigata	2016-12-06	A/tundra swan/Niigata/5112007/2016			Soda,K.; Usui,T.; Ito,H.; Ozaki,H.; Yamaguchi,T.; Ito,T.
EPI_ISL_300712	Europe / Poland / Lubusz Voivodeship	2017-03-04	A/chicken/Poland/263/2017		National Veterinary Research Institut Poland, PIWet-PIB	Swieton E., Smietanka K.
EPI_ISL_300746	Europe / Poland / Lower Silesian Voivodeship	2017-02-02	A/swan/Poland/81/2017		National Veterinary Research Institut Poland, PIWet-PIB	Swieton E., Smietanka K.
EPI_ISL_300939	Europe / Poland / Subcarpathian Voivodeship	2016-12-30	A/chicken/Poland/116/2016		National Veterinary Research Institut Poland, PIWet-PIB	Swieton E., Smietanka K.
EPI_ISL_300981	Europe / Poland / Lubusz Voivodeship	2017-01-05	A/turkey/Poland/15/2017		National Veterinary Research Institut Poland, PIWet-PIB	Swieton E., Smietanka K.
EPI_ISL_301	Asia / Japan / Hokkaido	1996	A/swan/Hokkaido/67/1996
EPI_ISL_301050	Europe / Poland / Lower Silesian Voivodeship	2017-01-12	A/mute_swan/Poland/12/2017		National Veterinary Research Institut Poland, PIWet-PIB	Swieton E., Smietanka K.
EPI_ISL_301055	Europe / Poland / Lodz Voivodeship	2017-01-26	A/mute_swan/Poland/54/2017		National Veterinary Research Institut Poland, PIWet-PIB	Swieton E., Smietanka K.
EPI_ISL_301063	Europe / Poland / Lubusz Voivodeship	2017-02-01	A/mute_swan/Poland/72/2017		National Veterinary Research Institut Poland, PIWet-PIB	Swieton E., Smietanka K.
EPI_ISL_303	Asia / Japan / Hokkaido	2000	A/duck/Hokkaido/447/2000
EPI_ISL_303851	North America / United States	2017-05-21	A/ruddy turnstone/Delaware Bay/272/2017
EPI_ISL_304	Asia / Mongolia	2001	A/duck/Mongolia/500/2001
EPI_ISL_304404	Asia / China / Fujian Province	2017-12-25	A/Fujian-Sanyuan/21099/2017	Fujian Provincial Center for Disease Control and Prevention	WHO Chinese National Influenza Center
EPI_ISL_304956	Asia / Vietnam	2017-07-23	A/duck/Vietnam/QuangBinh/DH130723/2017			Pham,H.M.; Pham,H.K.; Nguyen,V.K.
EPI_ISL_304958	Asia / Vietnam	2017-11-13	A/chicken/Vietnam/QuangBinh/BD1113/2017			Pham,H.M.; Pham,H.K.; Nguyen,V.K.
EPI_ISL_304959	Asia / Vietnam	2017-11-13	A/chicken/Vietnam/QuangBinh/BoTrach1113/2017			Pham,H.M.; Pham,H.K.; Nguyen,V.K.
EPI_ISL_305	Asia / Mongolia	2001	A/duck/Mongolia/596/2001
EPI_ISL_3054	Asia / Hong Kong (SAR)	2000	A/Duck/Hong Kong/ww461/2000
EPI_ISL_305602	Africa / Cameroon	2016-06-01	A/chicken/Cameroon/16VIR3791-22/2016			Wade,A.; Monne,I.; Taiga; Fouda,M.; Abari,M.; Feussom,J.M.; Zecchin,B.; Fusaro,A.; Milani,A.; Terregino,C.
EPI_ISL_305763	Asia / China	2017-12-07	A/China/MDCK/2017			Zhou,J.
EPI_ISL_306	Asia / Japan / Hokkaido	2002	A/duck/Hokkaido/84/2002
EPI_ISL_30633	Asia / Indonesia / West Java	2003-10-20	A/chicken/West Java/UT1001/2003
EPI_ISL_30634	Asia / Indonesia / East Java	2003-11-15	A/chicken/East Java/UT1006/2003
EPI_ISL_30653	Asia / Indonesia / East Java	2006	A/chicken/East Java/UT6017/2006
EPI_ISL_30657	Asia / Japan / Tsukuba-gun	2005	A/duck/Tsukuba/394/2005			Tsukamoto,K.; Shishido,M.
EPI_ISL_30658	Asia / Japan / Shizuoka	2002	A/duck/Shizuoka/40/2002			Tsukamoto,K.; Shishido,M.
EPI_ISL_30664	Asia / Japan / Tsukuba-gun	2005	A/duck/Tsukuba/9/2005			Tsukamoto,K.; Shishido,M.
EPI_ISL_306672	North America / United States	2017-05-21	A/ruddy turnstone/Delaware Bay/327/2017
EPI_ISL_306915	Asia / Saudi Arabia / Riyadh	2017	A/Chicken/Riyadh/A15/2018	Center of Influenza Research, School of Public Health, Li Ka Shing Faculty of Medicine, the University of Hong Kong	The University of Hong Kong
EPI_ISL_306956	Asia / Saudi Arabia / Riyadh	2017	A/Falcon/Riyadh/AI5/2017	Center of Influenza Research, School of Public Health, Li Ka Shing Faculty of Medicine, the University of Hong Kong	The University of Hong Kong
EPI_ISL_306959	Asia / Saudi Arabia / Riyadh	2017	A/Holland pigeon/Riyadh/AI3/2017	Center of Influenza Research, School of Public Health, Li Ka Shing Faculty of Medicine, the University of Hong Kong	The University of Hong Kong
EPI_ISL_307	Asia / Japan / Hokkaido	2004	A/duck/Hokkaido/101/2004
EPI_ISL_307003	Asia / Indonesia / East Java / Surabaya	2013-09-11	A/turkey/East_Java/Av157/2013	Institute of Tropical Disease, Universitas Airlangga	Kobe University Graduate School of Medicine	AM,Nastri; AL,Poetranto; ED,Poetranto; SPA,Wahyuningsih; W,Darmanto; EF,Puruhito; L,Wulandari; G,Soegiarto; YK,Shimizu; Y,Mori; K,Shimizu
EPI_ISL_307004	Asia / Indonesia / East Java / Sidoarjo	2014-01-19	A/chicken/East_Java/Av165/2014	Institute of Tropical Disease, Universitas Airlangga	Kobe University Graduate School of Medicine	AM,Nastri; AL,Poetranto; ED,Poetranto; SPA,Wahyuningsih; W,Darmanto; EF,Puruhito; L,Wulandari; G,Soegiarto; YK,Shimizu; Y,Mori; K,Shimizu
EPI_ISL_307005	Asia / Indonesia / East Java / Sidoarjo	2014-01-19	A/chicken/East_Java/Av166/2014	Institute of Tropical Disease, Universitas Airlangga	Kobe University Graduate School of Medicine	AM,Nastri; AL,Poetranto; ED,Poetranto; SPA,Wahyuningsih; W,Darmanto; EF,Puruhito; L,Wulandari; G,Soegiarto; YK,Shimizu; Y,Mori; K,Shimizu
EPI_ISL_307013	Asia / Indonesia / East Java / Sidoarjo	2014-01-25	A/chicken/East_Java/Av185/2014	Institute of Tropical Disease, Universitas Airlangga	Kobe University Graduate School of Medicine	AM,Nastri; AL,Poetranto; ED,Poetranto; SPA,Wahyuningsih; W,Darmanto; EF,Puruhito; L,Wulandari; G,Soegiarto; YK,Shimizu; Y,Mori; K,Shimizu
EPI_ISL_307014	Asia / Indonesia / East Java / Sidoarjo	2014-01-25	A/chicken/East_Java/Av193/2014	Institute of Tropical Disease, Universitas Airlangga	Kobe University Graduate School of Medicine	AM,Nastri; AL,Poetranto; ED,Poetranto; SPA,Wahyuningsih; W,Darmanto; EF,Puruhito; L,Wulandari; G,Soegiarto; YK,Shimizu; Y,Mori; K,Shimizu
EPI_ISL_307015	Asia / Indonesia / East Java / Sidoarjo	2014-01-25	A/chicken/East_Java/Av194/2014	Institute of Tropical Disease, Universitas Airlangga	Kobe University Graduate School of Medicine	AM,Nastri; AL,Poetranto; ED,Poetranto; SPA,Wahyuningsih; W,Darmanto; EF,Puruhito; L,Wulandari; G,Soegiarto; YK,Shimizu; Y,Mori; K,Shimizu
EPI_ISL_307019	Asia / Indonesia / East Java / Sidoarjo	2014-02-01	A/chicken/East_Java/Av240/2014	Institute of Tropical Disease, Universitas Airlangga	Kobe University Graduate School of Medicine	AM,Nastri; AL,Poetranto; ED,Poetranto; SPA,Wahyuningsih; W,Darmanto; EF,Puruhito; L,Wulandari; G,Soegiarto; YK,Shimizu; Y,Mori; K,Shimizu
EPI_ISL_307023	Asia / Indonesia / East Java / Sidoarjo	2014-02-09	A/duck/East_Java/Av259/2014	Institute of Tropical Disease, Universitas Airlangga	Kobe University Graduate School of Medicine	AM,Nastri; AL,Poetranto; ED,Poetranto; SPA,Wahyuningsih; W,Darmanto; EF,Puruhito; L,Wulandari; G,Soegiarto; YK,Shimizu; Y,Mori; K,Shimizu
EPI_ISL_30777	Asia / Japan / Tsukuba-gun	2006	A/duck/Tsukuba/536/2006			Tsukamoto,K.; Shishido,M.
EPI_ISL_30778	Asia / Japan / Shimane	2006	A/duck/Shimane/19/2006			Tsukamoto,K.; Shishido,M.
EPI_ISL_30779	Asia / Japan / Shimane	2007	A/duck/Shimane/02/2007			Tsukamoto,K.; Shishido,M.
EPI_ISL_30780	Asia / Japan / Niigata-shi	2007	A/duck/Niigata/477/2007			Tsukamoto,K.; Shishido,M.
EPI_ISL_30781	Asia / Japan / Chiba-shi	2006	A/duck/Chiba/1/2006			Tsukamoto,K.; Shishido,M.
EPI_ISL_30782	Asia / Japan / Niigata-shi	2006	A/duck/Niigata/514/2006			Tsukamoto,K.; Shishido,M.
EPI_ISL_308	Asia / Japan / Hokkaido	2004	A/duck/Hokkaido/193/2004
EPI_ISL_30835	Africa / Egypt	2007-05-24	A/chicken/Egypt/07175-NLQP/2007			Arafa,A.M., Selim,A.A., Hassan,M.K. and Aly,M.M.; Arafa,A.M.; Adel,A.; Hagag,N.M.; Hussein,H.A.; El-Sanousi,A.A.; Shalaby,M.A.
EPI_ISL_30846	Africa / Egypt	2008-01-31	A/chicken/Egypt/0859-NLQP/2008			Arafa,A.M., Selim,A.A., Hassan,M.K.; Aly,M.M.; Arafa,A., Naguib,M.M., Hagag,N.M., Adel,A., Hussein,H.A.; El-Sanousi,A.; Arafa,A.M.; Adel,A.; Hagag,N.M.; Hussein,H.A.; El-Sanousi,A.A.; Shalaby,M.A.
EPI_ISL_30874	Asia / China / Jiangsu Provice / Xucheng	2005	A/spotbill duck/Xuyi/18/2005
EPI_ISL_309	Asia / Japan / Hokkaido	2004	A/duck/Hokkaido/299/2004
EPI_ISL_3090099	Asia / China / Sichuan Province	2021-07-03	A/Sichuan/06681/2021	Sichuan Center for Disease Control and Prevention	WHO Chinese National Influenza Center	Yang,Huiping; Xu,Jianan; Feng,Yuliang; Pan,Ming; Bo,Hong; Kui,Hejiang; Li,Xiyan; Tan,Min; Yang,Lei; Wang, Dayan
EPI_ISL_309195	Europe / Belgium	2017-03-21	A/Cygnus olor/Belgium/2967/2017			Van Borm,S.; Vandenbussche,F.; Mathijs,E.; Lambrecht,B.; Steensels,M.
EPI_ISL_309813	Europe / Netherlands / Provincie Groningen / Sint Annen	2013-11-29	A/Chicken/Netherlands/13015884/2013	Wageningen Bioveterinary Research	Wageningen Bioveterinary Research	Bergervoet, Saskia; Heutink, Rene; Harders, Frank; Beerens, Nancy
EPI_ISL_309815	Europe / Netherlands / Provincie Flevoland / Swifterbant	2014-02-25	A/Chicken/Netherlands/14002541/2014	Wageningen Bioveterinary Research	Wageningen Bioveterinary Research	Bergervoet, Saskia; Heutink, Rene; Harders, Frank; Beerens, Nancy
EPI_ISL_309817	Europe / Netherlands / Provincie Gelderland / Bruchem	2014-03-12	A/Chicken/Netherlands/14003323/2014	Wageningen Bioveterinary Research	Wageningen Bioveterinary Research	Bergervoet, Saskia; Heutink, Rene; Harders, Frank; Beerens, Nancy
EPI_ISL_310577	Asia / Korea, Republic of	2006	A/mallard/South Korea/12A/2006			Davies,K.R.; Stevens,V.; Butler,J.; Shan,S.; Mileto,P.; Wong,F.Y.K.; Broz,I.
EPI_ISL_3135926	Europe / Hungary / Somogy megye	2021-03-08	A/eagle/Hungary/8569/2021 (H5N5)	National Food Chain Safety Office Veterinary Diagnostic Directorate Laboratory for Molecular Biology	National Food Chain Safety Office, Hungary	Katalin,Szentp√°li-Gavall√©r;√Åd√°m,B√°lint;Krisztina,Ursu;P√©ter,Malik
EPI_ISL_3135931	Europe / Hungary / Csongrad megye	2021-03-08	A/swan/Hungary/9638/2021 (H5N8)	National Food Chain Safety Office Veterinary Diagnostic Directorate Laboratory for Molecular Biology	National Food Chain Safety Office, Hungary	Katalin,Szentp√°li-Gavall√©r;√Åd√°m,B√°lint;Krisztina,Ursu;P√©ter,Malik
EPI_ISL_313805	Asia / Japan	2018-01-05	A/Northern Goshawk/Tokyo/1301B003T/2018	National Institute of Animal Health	National Institute of Animal Health	Uchida,Y
EPI_ISL_31501	Europe / Hungary	2006-06-06	A/goose/Hungary/14756/2006
EPI_ISL_316541	Europe / Italy / Cremona	2017-09-25	A/duck/Italy/17VIR8349/2017	Istituto Zooprofilattico Sperimentale Delle Venezie	Istituto Zooprofilattico Sperimentale Delle Venezie	Mulatti, P.; Fusaro, A.; Scolamacchia, F.; Zecchin, B.; Azzolini, A.; Zamperin, G.; Milani, A.; Salviato, A.; Schivo, A.; Terregino, C.; Bonfanti, L.; Monne, I.; Marangon, S.
EPI_ISL_316560	Europe / Italy / Brescia	2017-10-28	A/chicken/Italy/17VIR9680/2017	Istituto Zooprofilattico Sperimentale Delle Venezie	Istituto Zooprofilattico Sperimentale Delle Venezie	Mulatti, P.; Fusaro, A.; Scolamacchia, F.; Zecchin, B.; Azzolini, A.; Zamperin, G.; Milani, A.; Salviato, A.; Schivo, A.; Terregino, C.; Bonfanti, L.; Monne, I.; Marangon, S.
EPI_ISL_31666	Europe / France	2007	A/mute swan/France/070203/2007
EPI_ISL_31732	Africa / Egypt	2009-04-01	A/Egypt/N03272/2009
EPI_ISL_31736	Africa / Egypt / Sohag	2009-04-19	A/Egypt/N03450/2009
EPI_ISL_31936	Europe / Russian Federation / Tyva Republic	2009-06-09	A/black-headed gull/Tyva/115/2009
EPI_ISL_320658	Europe / Russian Federation / Samara Oblast	2018-06-22	A/chicken/Samara/447/2018		State Research Center of Virology and Biotechnology (VECTOR)	Alexey,Danilenko; Vasiliy,Marchenko; Ivan,Susloparov; Natalya,Goncharova; Natalya,Kolosova; Juliya, Bulanovich; Alexander,Ryzhikov
EPI_ISL_320662	Europe / Russian Federation / Penza Oblast	2018-06-15	A/chicken/Penza/300/2018		State Research Center of Virology and Biotechnology (VECTOR)	Alexey,Danilenko; Vasiliy,Marchenko; Ivan,Susloparov; Natalya,Goncharova; Natalya,Kolosova; Juliya, Bulanovich; Alexander,Ryzhikov
EPI_ISL_320676	Europe / Russian Federation / Penza Oblast	2018-06-19	A/chicken/Penza/605/2018		State Research Center of Virology and Biotechnology (VECTOR)	Alexey,Danilenko; Vasiliy,Marchenko; Ivan,Susloparov; Natalya,Goncharova; Natalya,Kolosova; Juliya, Bulanovich; Alexander,Ryzhikov
EPI_ISL_320677	Europe / Russian Federation / Penza Oblast	2018-06-19	A/chicken/Penza/607/2018		State Research Center of Virology and Biotechnology (VECTOR)	Alexey,Danilenko; Vasiliy,Marchenko; Ivan,Susloparov; Natalya,Goncharova; Natalya,Kolosova; Juliya, Bulanovich; Alexander,Ryzhikov
EPI_ISL_320681	Europe / Russian Federation / Kursk Oblast	2018-06-26	A/chicken/Kursk/760/2018		State Research Center of Virology and Biotechnology (VECTOR)	Alexey,Danilenko; Vasiliy,Marchenko; Ivan,Susloparov; Natalya,Goncharova; Natalya,Kolosova; Juliya, Bulanovich; Alexander,Ryzhikov
EPI_ISL_320685	Europe / Russian Federation / Samara Oblast	2018-07-04	A/chicken/Samara/679/2018		State Research Center of Virology and Biotechnology (VECTOR)	Alexey,Danilenko; Vasiliy,Marchenko; Ivan,Susloparov; Natalya,Goncharova; Natalya,Kolosova; Juliya, Bulanovich; Alexander,Ryzhikov
EPI_ISL_320957	Europe / Russian Federation / Chuvash Republic-Chuvashia	2018-07-31	A/chicken/Cheboksary/854/2018		State Research Center of Virology and Biotechnology (VECTOR)	Alexey,Danilenko; Vasiliy,Marchenko; Ivan,Susloparov; Natalya,Goncharova; Natalya,Kolosova; Juliya, Bulanovich; Alexander,Ryzhikov
EPI_ISL_321100	Asia / Cambodia	2016-03-01	A/chicken/Cambodia/a17W9M1/2016	Institut Pasteur du Cambodia	Institut Pasteur du Cambodia
EPI_ISL_321107	Asia / Cambodia	2016-03-02	A/duck/Cambodia/a23W9M1/2016		Institut Pasteur du Cambodia
EPI_ISL_321108	Asia / Cambodia	2016-03-02	A/duck/Cambodia/a24W9M1/2016		Institut Pasteur du Cambodia
EPI_ISL_321129	Asia / Cambodia	2015-04-20	A/duck/Cambodia/Z206W17M1/2015		Institut Pasteur du Cambodia
EPI_ISL_321130	Asia / Cambodia	2015-04-28	A/duck/Cambodia/Z223W18M1/2015		Institut Pasteur du Cambodia
EPI_ISL_321136	Asia / Cambodia	2015-11-09	A/duck/Cambodia/Z793W46M3/2015		Institut Pasteur du Cambodia
EPI_ISL_3224	Asia / Singapore	1997	A/duck/Singapore/3/1997
EPI_ISL_32413	Europe / Germany / Saxony	2008	A/duck/Germany/R854/2008		Friedrich-Loeffler-Institut
EPI_ISL_32668	Europe / Russian Federation / Tyva Republic	2009-06-22	A/bean goose/Tyva/10/2009
EPI_ISL_327635	Asia / Cambodia	2015-11-30	A/chicken/Cambodia/Z850W49M1/2015			Suttie,A.; Karlsson,E.A.; Deng,Y.M.; Horm,S.V.; Yann,S.; Tok,S.; Sorn,S.; Holl,D.; Tum,S.; Hurt,A.C.; Greenhill,A.R.; Barr,I.G.; Horwood,P.F.; Dussart,P.; Suttie,A.M.; Deng,Y.-M.
EPI_ISL_327781	Africa / Cameroon	2016	A/chicken/Cameroon/16V3771/2016			Monamele,C.M.; Y,P.; Karlsson,E.A.; Vernet,M.-A.; Wade,A.; Okomo,M.-C.A.; Abah,A.S.; Yann,S.; Etoundi,G.A.; Mohamadou,N.R.; Feussom,J.M.; Horm,V.S.; Horwood,P.F.; Ly,S.; Njouom,R.; Dussart,P.
EPI_ISL_328995	Europe / Netherlands	2006-09-22	A/mallard duck/Netherlands/63/2006			Poen,M.J.; Verhagen,J.H.; Vuong,O.; Scheuer,R.D.; Pas,S.D.; Fouchier,R.A.M.
EPI_ISL_329062	Africa / Egypt	2015-12-08	A/chicken/Egypt/RS57/2015			Arafa,A.; Elshazly,O.; Hussein,H.; Reda,E.
EPI_ISL_329230	Africa / Nigeria	2016-03-10	A/chicken/Nigeria/16VIR5840-96/2016			Laleye,A.; Joannis,T.; Shittu,I.; Meseko,C.; Zamperin,G.; Milani,A.; Zecchin,B.; Fusaro,A.; Monne,I.; Abolnik,C.; Gado,D.; Olawuyi,K.; Chinyere,C.; Salviato,A.; Schivo,A.; Marciano,S.; Ormelli,S.; Terregino,C.
EPI_ISL_329244	Africa / Nigeria	2016-01-14	A/chicken/Nigeria/16VIR5840-82/2016			Laleye,A.; Joannis,T.; Shittu,I.; Meseko,C.; Zamperin,G.; Milani,A.; Zecchin,B.; Fusaro,A.; Monne,I.; Abolnik,C.; Gado,D.; Olawuyi,K.; Chinyere,C.; Salviato,A.; Schivo,A.; Marciano,S.; Ormelli,S.; Terregino,C.
EPI_ISL_329303	Africa / Nigeria	2015-01-31	A/chicken/Nigeria/16VIR5840-18/2015			Laleye,A.; Joannis,T.; Shittu,I.; Meseko,C.; Zamperin,G.; Milani,A.; Zecchin,B.; Fusaro,A.; Monne,I.; Abolnik,C.; Gado,D.; Olawuyi,K.; Chinyere,C.; Salviato,A.; Schivo,A.; Marciano,S.; Ormelli,S.; Terregino,C.
EPI_ISL_329647	Europe / France	2016-01-01	A/chicken/France/160013g/2016			Briand,F.-X.; Niqueux,E.; Schmitz,A.; Quenault,H.; Hirchaud,E.; Blanchard,Y.; Massin,P.; Eterradossi,N.
EPI_ISL_331119	Asia / Bangladesh	2018-01-07	A/duck/Bangladesh/17D1012/2018	icddr,b International Centre for Diarrhoeal Disease Research, Bangladesh	Centers for Disease Control and Prevention	Chowdhury,Sukanta;Rahman,Ziaur;Hossain,Enayet
EPI_ISL_332400	Asia / China	2018-11-06	A/Jiangsu/1/2018		Jiangsu Provincial Center for Disease Control & Prevention	Qi, Xian; Yu, Huiyan;Wang, Shenjiao;Deng, Fei;Bao, Changjun
EPI_ISL_332402	Asia / China / Jiangsu Provice	2018-11-06	A/Jiangsu/1/2018	Jiangsu Provincial Center for Disease Control and Prevention	Jiangsu Provincial Center for Disease Control & Prevention	Qi, Xian; Yu, Huiyan;Wang, Shenjiao;Deng, Fei;Bao, Changjun
EPI_ISL_332948	Asia / Bangladesh	2017-05-03	A/duck/Bangladesh/19D849/2017	icddr,b International Centre for Diarrhoeal Disease Research, Bangladesh	Centers for Disease Control and Prevention	Yang, G.; Chowdury, S; Hodges, E; Rahman, M.Z.; Jang, Y.; Hossain, M.E.; Jones, J.; Stark, T.; Di, H.; Cook, P.W.; Ghosh, S.; Azziz-Baumgartner, E.; Barnes, J.; Wentworth, D.; Kennedy, E.; Davis, C.T.
EPI_ISL_332949	Asia / Bangladesh	2017-05-14	A/duck/Bangladesh/17D843/2017	icddr,b International Centre for Diarrhoeal Disease Research, Bangladesh	Centers for Disease Control and Prevention	Yang, G.; Chowdury, S; Hodges, E; Rahman, M.Z.; Jang, Y.; Hossain, M.E.; Jones, J.; Stark, T.; Di, H.; Cook, P.W.; Ghosh, S.; Azziz-Baumgartner, E.; Barnes, J.; Wentworth, D.; Kennedy, E.; Davis, C.T.
EPI_ISL_333112	Asia / Bangladesh	2017-01-29	A/duck/Bangladesh/17D771/2017	icddr,b International Centre for Diarrhoeal Disease Research, Bangladesh	Centers for Disease Control and Prevention	Yang, G.; Chowdury, S; Hodges, E; Rahman, M.Z.; Jang, Y.; Hossain, M.E.; Jones, J.; Stark, T.; Di, H.; Cook, P.W.; Ghosh, S.; Azziz-Baumgartner, E.; Barnes, J.; Wentworth, D.; Kennedy, E.; Davis, C.T.
EPI_ISL_333130	Asia / Bangladesh	2017-05-03	A/goose/Bangladesh/19D855/2017	icddr,b International Centre for Diarrhoeal Disease Research, Bangladesh	Centers for Disease Control and Prevention	Yang, G.; Chowdury, S; Hodges, E; Rahman, M.Z.; Jang, Y.; Hossain, M.E.; Jones, J.; Stark, T.; Di, H.; Cook, P.W.; Ghosh, S.; Azziz-Baumgartner, E.; Barnes, J.; Wentworth, D.; Kennedy, E.; Davis, C.T.
EPI_ISL_333134	Asia / Bangladesh	2017-01-11	A/goose/Bangladesh/19D764/2017	icddr,b International Centre for Diarrhoeal Disease Research, Bangladesh	Centers for Disease Control and Prevention	Yang, G.; Chowdury, S; Hodges, E; Rahman, M.Z.; Jang, Y.; Hossain, M.E.; Jones, J.; Stark, T.; Di, H.; Cook, P.W.; Ghosh, S.; Azziz-Baumgartner, E.; Barnes, J.; Wentworth, D.; Kennedy, E.; Davis, C.T.
EPI_ISL_334419	Asia / Japan	2018-01-11	A/chicken/Kagawa/13T/2018	National Institute of Animal Health	National Institute of Animal Health	T,Saito.
EPI_ISL_334426	Asia / Japan	2018-01-11	A/chicken/Kagawa/15T/2018	National Institute of Animal Health	National Institute of Animal Health	T,Saito.
EPI_ISL_335450	Asia / Korea, Republic of	2018-02-04	A/chicken/Korea/H214/2018		Animal and Plant Quarantine Agency (S-2158)
EPI_ISL_335455	Asia / Korea, Republic of	2018-03-17	A/chicken/Korea/H241/2018		Animal and Plant Quarantine Agency (S-2158)
EPI_ISL_335462	Asia / Japan	2018-03-14	A/Jungle crow/Hyogo/2803E028T/2018	National Institute of Animal Health	National Institute of Animal Health	T,Saito.
EPI_ISL_336925	Europe / Russian Federation / Saratov Oblast / Engelssky District	2018-10-01	A/common gull/Saratov/1676/2018	State Research Center of Virology and Biotechnology (VECTOR)	State Research Center of Virology and Biotechnology (VECTOR)	Natalia,Goncharova; Ivan,Susloparov; Natalia,Kolosova; Alexey,Danilenko; Juliya,Bulanovich; Vasiliy,Marchenko; Alexander,Ryzhikov
EPI_ISL_337273	Asia / China / Guangxi	2018-08-15	A/Guangxi/31906/2018	Guangxi Center for Disease Prevention and Control	WHO Chinese National Influenza Center	Wang,Dayan;Zhou,Shumei;Li,Xiyan;Liu,Jia;Zhang,Ye;Bo,Hong;Shu,Yuelong
EPI_ISL_337274	Asia / China / Guangdong	2018-09-29	A/Guangdong/18SF020/2018	Guangdong Provincial Center for Disease Control and Prevention	WHO Chinese National Influenza Center	Wang,Dayan;Zhou,Shumei;Li,Xiyan;Liu,Jia;Zhang,Ye;Bo,Hong;Shu,Yuelong
EPI_ISL_337275	Asia / China / Jiangsu	2018-11-06	A/Jiangsu/32888/2018	Jiangsu Provincial Center for Disease Control & Prevention	WHO Chinese National Influenza Center	Wang,Dayan;Zhou,Shumei;Li,Xiyan;Liu,Jia;Zhang,Ye;Bo,Hong;Shu,Yuelong
EPI_ISL_337276	Asia / China / Guangxi	2018-10-25	A/Guangxi/32797/2018	Guangxi Center for Disease Prevention and Control	WHO Chinese National Influenza Center	Wang,Dayan;Zhou,Shumei;Li,Xiyan;Liu,Jia;Zhang,Ye;Bo,Hong;Shu,Yuelong
EPI_ISL_337280	Asia / China / Guangxi	2017-11-17	A/Guangxi/13486/2017	Guangxi Center for Disease Prevention and Control	WHO Chinese National Influenza Center	Wang,Dayan;Zhou,Shumei;Li,Xiyan;Liu,Jia;Zhang,Ye;Bo,Hong;Shu,Yuelong
EPI_ISL_33906	Asia / Bangladesh	2007	A/chicken/Bangladesh/490/2007
EPI_ISL_339105	Europe / France	2016-11-08	A/Duck/France/RG1/2016 (H5N8)	UMR1225 INRA, ENVT Interactions h√¥tes-agents pathog√®nes	Ecole Veterinaire de Toulouse	Figueroa,Thomas; Volmer,Romain; Foret-Lucas,Charlotte; Guerin,Jean-Luc
EPI_ISL_33919	Asia / Bangladesh	2007	A/chicken/Bangladesh/531/2007
EPI_ISL_33920	Asia / Bangladesh	2007	A/chicken/Bangladesh/362/2007
EPI_ISL_340453	Asia / China / Guangdong Province	2017-03-06	A/Env/Guangdong/172/2017	Guangdong Provincial Center for Disease Control and Prevention	Guangdong Provincial Center for Disease Control and Prevention
EPI_ISL_340796	Asia / China	2017-09-30	A/Guangdong/18SF020/2018-09-30	Guangdong Provincial Center for Disease Control and Prevention	Guangdong Provincial Center for Disease Control and Prevention
EPI_ISL_341293	Asia / China / Hubei Province	2016-04-10	A/Hubei/29578/2016 x PR8 (CNIC-HB29578)	WHO Chinese National Influenza Center	WHO Chinese National Influenza Center	Liqi, Liu; Dayan, Wang
EPI_ISL_341294	Asia / China / Fujian Province	2017-12-25	A/Fujian-Sanyuan/21099/2017 x PR8 (CNIC-21099)	WHO Chinese National Influenza Center	WHO Chinese National Influenza Center	Liqi, Liu; Dayan, Wang
EPI_ISL_343385	Asia / Indonesia / Banten	2008-12-14	A/Indonesia/NIHRD8987/2008		National Institute of Health Research and Development	HA,Pawestri; AA,Nugraha; E,Pratiwi; V,Setiawaty
EPI_ISL_343389	Asia / Indonesia / DKI Jakarta	2009-05-30	A/Indonesia/NIHRD9665/2009		National Institute of Health Research and Development	HA,Pawestri; AA,Nugraha; E,Pratiwi; V,Setiawaty
EPI_ISL_343397	Asia / Indonesia / Bali	2011-08-07	A/Indonesia/NIHRD11771/2011		National Institute of Health Research and Development	HA,Pawestri; AA,Nugraha; E,Pratiwi; V,Setiawaty
EPI_ISL_343403	Asia / Indonesia / Banten	2015-03-24	A/Indonesia/NIHRD15023/2015	National Institute of Health Research and Development	National Institute of Health Research and Development	HA,Pawestri; AA,Nugraha; E,Pratiwi; V,Setiawaty
EPI_ISL_343404	Asia / Indonesia / Banten	2015-03-25	A/Indonesia/NIHRD15028/2015	National Institute of Health Research and Development	National Institute of Health Research and Development	HA,Pawestri; AA,Nugraha; E,Pratiwi; V,Setiawaty
EPI_ISL_343406	Asia / Indonesia / DKI Jakarta	2008-02-01	A/Indonesia/NIHRD7393/2008		National Institute of Health Research and Development	HA,Pawestri; AA,Nugraha; E,Pratiwi; V,Setiawaty
EPI_ISL_344534	Africa / Egypt / Fayoum	2018-01-11	A/Chicken/Egypt/AR543/2018		Friedrich-Loeffler-Institut	Hassan KE, El-Khady MF, Abohamra S, Harder TC
EPI_ISL_344538	Africa / Egypt / Qualiobia	2018-03-20	A/Chicken/Egypt/AR549/2018		Friedrich-Loeffler-Institut	Hassan KE, El-Khady MF, Abohamra S, Harder TC
EPI_ISL_344539	Africa / Egypt / Fayoum	2018-03-28	A/Turkey/Egypt/AR550/2018	Poultry Diseases Department ,Faculty of Veterinary Medicine, Beni-Suef University	Friedrich-Loeffler-Institut	Hassan ,KE; King,J ; El-Kady, MF; Abohamra ,S; Pohlmann, A ; Harder, TC
EPI_ISL_346255	Africa / Egypt / Dakahlia	2018-12-31	A/duck/Egypt/VG1099/2018	National Laboratory for Veterinary Quality Control on Poultry production- Animal Health Research Inistitute	Animal Health Research Institute	¬¥Hagag,Naglaa; Erfan,Ahmed; El-Husseiny,Mohamed; Shalaby,Azhar; Saif,Mohamed; Selim, Abdullah; Nour,Ahmed; Arafa,Abdel-ElSatar; Ibraheem, Essam; Hassan,Mohamed; Hassan, Wafaa; Abdel-Hakim,Mahmoud; Shaheen,Momtaz; Naguib,Mahmoud¬¥
EPI_ISL_347757	Asia / China / Jiangsu Provice	2018-11-14	A/Chicken/Yangzhou/f14/2018	Jiangsu Provincial Center for Disease Control and Prevention	Jiangsu Provincial Center for Disease Control & Prevention
EPI_ISL_347793	Asia / China / Jiangsu Provice	2017-09-19	A/Enviroment/Changzhou/768/2017	Jiangsu Provincial Center for Disease Control and Prevention	Jiangsu Provincial Center for Disease Control & Prevention
EPI_ISL_348249	Africa / Cameroon / Noun	2017-03-01	A/chicken/Cameroon/17RS1661-8/2017	Laboratoire National V√©t√©rinaire (LANAVET)	Istituto Zooprofilattico Sperimentale Delle Venezie	Wade, A.; Zecchin, B.; Jumbo, S.D.; Fusaro, A.; Taiga, T.; Bianco, A.; Poueme N, R.; Salomoni, A.; Feussom Kameni, J.M.; Zamperin, G.; Kazi, J.P.; Nenkam, R.; Foupouapouognigni, Y.; Abdoulkadiri, S.; Yaya, A.; Monne, I.
EPI_ISL_348250	Africa / Cameroon / Noun	2017-03-01	A/chicken/Cameroon/17RS1661-10/2017	Laboratoire National V√©t√©rinaire (LANAVET)	Istituto Zooprofilattico Sperimentale Delle Venezie	Wade, A.; Zecchin, B.; Jumbo, S.D.; Fusaro, A.; Taiga, T.; Bianco, A.; Poueme N, R.; Salomoni, A.; Feussom Kameni, J.M.; Zamperin, G.; Kazi, J.P.; Nenkam, R.; Foupouapouognigni, Y.; Abdoulkadiri, S.; Yaya, A.; Monne, I.
EPI_ISL_348251	Africa / Ghana / Greater Accra Region	2016-04-08	A/chicken/Ghana/16VIR4304-9/2016	Veterinary Services Directorate, Ministry of Food and Agriculture	Istituto Zooprofilattico Sperimentale Delle Venezie	Awuni, J.A.; Aniwa, B.; Fusaro, A.; Zecchin, B.; Schivo, A.; Salviato, A.; Zamperin, G.; Milani, A.; Marciano, S.; Ormelli, S.; Monne, I.
EPI_ISL_348252	Africa / Ghana / Ashanti Region / Atwima Nwabiagya district	2016-06-10	A/chicken/Ghana/16VIR4304-29/2016	Veterinary Services Directorate, Ministry of Food and Agriculture	Istituto Zooprofilattico Sperimentale Delle Venezie	Awuni, J.A.; Aniwa, B.; Fusaro, A.; Zecchin, B.; Schivo, A.; Salviato, A.; Zamperin, G.; Milani, A.; Marciano, S.; Ormelli, S.; Monne, I.
EPI_ISL_348253	Africa / Ghana / Ashanti Region / Atwima Nwabiagya district	2016-06-10	A/chicken/Ghana/16VIR4304-42/2016	Veterinary Services Directorate, Ministry of Food and Agriculture	Istituto Zooprofilattico Sperimentale Delle Venezie	Awuni, J.A.; Aniwa, B.; Fusaro, A.; Zecchin, B.; Schivo, A.; Salviato, A.; Zamperin, G.; Milani, A.; Marciano, S.; Ormelli, S.; Monne, I.
EPI_ISL_348254	Africa / Ghana / Greater Accra Region	2016-04-01	A/chicken/Ghana/16VIR4304-1/2016	Veterinary Services Directorate, Ministry of Food and Agriculture	Istituto Zooprofilattico Sperimentale Delle Venezie	Awuni, J.A.; Aniwa, B.; Fusaro, A.; Zecchin, B.; Schivo, A.; Salviato, A.; Zamperin, G.; Milani, A.; Marciano, S.; Ormelli, S.; Monne, I.
EPI_ISL_348268	Africa / Niger / Niamey	2016-12-05	A/duck/Niger/17RS32-7/2016	Laboratoire Central de l'Elevage (LABOCEL)	Istituto Zooprofilattico Sperimentale Delle Venezie	Alassane, A.; Moutari, S.M.; Sani, Z.I.M.; Zecchin, B.; Fusaro, A.; Milani, A.; Schivo, A.; Salviato, A.; Monne, I.
EPI_ISL_348269	Africa / Niger / Niamey	2016-12-05	A/duck/Niger/17RS32-8/2016	Laboratoire Central de l'Elevage (LABOCEL)	Istituto Zooprofilattico Sperimentale Delle Venezie	Alassane, A.; Moutari, S.M.; Sani, Z.I.M.; Zecchin, B.; Fusaro, A.; Milani, A.; Schivo, A.; Salviato, A.; Monne, I.
EPI_ISL_348270	Africa / Niger / Niamey / Saga	2017-01-07	A/chicken/Niger/17RS167-11/2017	Laboratoire Central de l'Elevage (LABOCEL)	Istituto Zooprofilattico Sperimentale Delle Venezie	Alassane, A.; Moutari, S.M.; Sani, Z.I.M.; Zecchin, B.; Fusaro, A.; Milani, A.; Schivo, A.; Salviato, A.; Monne, I.
EPI_ISL_348271	Africa / Niger / Niamey / Saga	2017-01-07	A/chicken/Niger/17RS167-7/2017	Laboratoire Central de l'Elevage (LABOCEL)	Istituto Zooprofilattico Sperimentale Delle Venezie	Alassane, A.; Moutari, S.M.; Sani, Z.I.M.; Zecchin, B.; Fusaro, A.; Milani, A.; Schivo, A.; Salviato, A.; Monne, I.
EPI_ISL_348273	Africa / Nigeria / Bauchi State	2017-01-10	A/chicken/Nigeria/17RS737-44/2017	National Veterinary Research Institute	Istituto Zooprofilattico Sperimentale Delle Venezie	Joannis, T.; Meseko, C.; Zamperin, G.; Milani, A.; Zecchin, B.; Fusaro, A.; Salviato, A.; Schivo, A.; Monne, I.
EPI_ISL_348274	Africa / Nigeria / Plateau State	2017-01-31	A/chicken/Nigeria/17RS737-45/2017	National Veterinary Research Institute	Istituto Zooprofilattico Sperimentale Delle Venezie	Joannis, T.; Meseko, C.; Zamperin, G.; Milani, A.; Zecchin, B.; Fusaro, A.; Salviato, A.; Schivo, A.; Monne, I.
EPI_ISL_348275	Africa / Nigeria / Kaduna State	2017-02-08	A/chicken/Nigeria/17RS737-46/2017	National Veterinary Research Institute	Istituto Zooprofilattico Sperimentale Delle Venezie	Joannis, T.; Meseko, C.; Zamperin, G.; Milani, A.; Zecchin, B.; Fusaro, A.; Salviato, A.; Schivo, A.; Monne, I.
EPI_ISL_348276	Africa / Nigeria / Nasarawa State	2017-02-20	A/chicken/Nigeria/17RS737-47/2017	National Veterinary Research Institute	Istituto Zooprofilattico Sperimentale Delle Venezie	Joannis, T.; Meseko, C.; Zamperin, G.; Milani, A.; Zecchin, B.; Fusaro, A.; Salviato, A.; Schivo, A.; Monne, I.
EPI_ISL_348277	Africa / Nigeria / Plateau State	2017-02-22	A/chicken/Nigeria/17RS737-48/2017	National Veterinary Research Institute	Istituto Zooprofilattico Sperimentale Delle Venezie	Joannis, T.; Meseko, C.; Zamperin, G.; Milani, A.; Zecchin, B.; Fusaro, A.; Salviato, A.; Schivo, A.; Monne, I.
EPI_ISL_348278	Africa / Togo / Region Maritime / Agonyiv? district	2016-08-19	A/chicken/Togo/16VIR6560-6/2016	Minist√®re de l¬¥Agriculture de l¬¥Elevage et de la P√™che	Istituto Zooprofilattico Sperimentale Delle Venezie	Batawui, K.; Go-Maro, E.; Yao, A.P.; Zecchin, B.; Fusaro, A.; Milani, A.; Salviato, A.; Schivo, A.; Zamperin, G.; Monne, I.
EPI_ISL_348280	Africa / Niger / Niamey / Niamey	2016-03-08	A/chicken/Niger/16VIR2650-1/2016	Laboratoire Central de l'Elevage (LABOCEL)	Istituto Zooprofilattico Sperimentale Delle Venezie	Bangana, I.; Issoufou, M.; Alassane, A.; Moutari, S.M.; Zecchin, B.; Fusaro, A.; Milani, A.; Schivo, A.; Salviato, A.; Monne, I.
EPI_ISL_348281	Africa / Niger / Zinder Region	2016-03-30	A/chicken/Niger/16VIR5239-2/2016		Istituto Zooprofilattico Sperimentale Delle Venezie	Bangana, I.; Issoufou, M.; Alassane, A.; Moutari, S.M.; Zecchin, B.; Fusaro, A.; Milani, A.; Schivo, A.; Salviato, A.; Monne, I.
EPI_ISL_348284	Africa / Niger / Niamey	2017-01-07	A/chicken/Niger/17RS167-1/2017	Laboratoire Central de l'Elevage (LABOCEL)	Istituto Zooprofilattico Sperimentale Delle Venezie	Alassane, A.; Moutari, S.M.; Sani, Z.I.M.; Zecchin, B.; Fusaro, A.; Milani, A.; Schivo, A.; Salviato, A.; Monne, I.
EPI_ISL_348285	Africa / Niger / Niamey	2017-01-07	A/chicken/Niger/17RS167-3/2017	Laboratoire Central de l'Elevage (LABOCEL)	Istituto Zooprofilattico Sperimentale Delle Venezie	Alassane, A.; Moutari, S.M.; Sani, Z.I.M.; Zecchin, B.; Fusaro, A.; Milani, A.; Schivo, A.; Salviato, A.; Monne, I.
EPI_ISL_351792	Africa / Egypt / Beheira	2019-01-29	A/Chicken/Egypt/Al00994/2019	Poultry Diseases Department ,Faculty of Veterinary Medicine, Beni-Suef University	Friedrich-Loeffler-Institut	Hassan,KE;EL-Kady,MF;Afifi,Manal;Abozeid,H H;Harder,T.
EPI_ISL_353281	Asia / China / Jiangsu Provice	2019-02-12	A/Chicken/Suzhou/j1/2019	Jiangsu Provincial Center for Disease Control and Prevention	Jiangsu Provincial Center for Disease Control & Prevention	Xian, Qi; Huiyan,Yu
EPI_ISL_353285	Asia / China / Jiangsu Provice	2019-02-12	A/Chicken/Suzhou/j5/2019	Jiangsu Provincial Center for Disease Control & Prevention	Jiangsu Provincial Center for Disease Control & Prevention
EPI_ISL_354655	Asia / Nepal	2019-03-25	A/Nepal/19FL1997/2019	National Public Health Laboratory	National Institute of Infectious Diseases (NIID)
EPI_ISL_354656	Asia / Nepal	2019-03-25	A/Nepal/19FL1997/2019	National Public Health Laboratory	National Institute of Infectious Diseases (NIID)
EPI_ISL_358020	Asia / Nepal	2019-03-25	A/Nepal/19FL1997/2019	National Public Health Laboratory	National Institute of Infectious Diseases (NIID)
EPI_ISL_365300	Asia / Vietnam	2015-11-10	A/muscovy duck/Vietnam/LBM801c132/2015			Soda,K.; Nguyen,K.H.; Le,Q.M.; Ito,T.
EPI_ISL_366235	Europe / United Kingdom	2017-01-15	A/Cygnus olor/England/AS00868/2017			Hill,S.C.; Hansen,R.; Watson,S.; Coward,V.; Russell,C.; Cooper,J.; Essen,S.; Everest,H.; Parag,K.V.; Fiddaman,S.; Reid,S.; Lewis,N.; Brookes,S.M.; Smith,A.L.; Sheldon,B.; Perrins,C.M.; Brown,I.H.; Pybus,O.G.
EPI_ISL_366236	Europe / United Kingdom	2016-12-31	A/Cygnus olor/England/AS00918/2016			Hill,S.C.; Hansen,R.; Watson,S.; Coward,V.; Russell,C.; Cooper,J.; Essen,S.; Everest,H.; Parag,K.V.; Fiddaman,S.; Reid,S.; Lewis,N.; Brookes,S.M.; Smith,A.L.; Sheldon,B.; Perrins,C.M.; Brown,I.H.; Pybus,O.G.
EPI_ISL_366238	Europe / United Kingdom	2016-12-31	A/Cygnus olor/England/WVJX/2016			Hill,S.C.; Hansen,R.; Watson,S.; Coward,V.; Russell,C.; Cooper,J.; Essen,S.; Everest,H.; Parag,K.V.; Fiddaman,S.; Reid,S.; Lewis,N.; Brookes,S.M.; Smith,A.L.; Sheldon,B.; Perrins,C.M.; Brown,I.H.; Pybus,O.G.
EPI_ISL_366240	Europe / United Kingdom	2016-12-31	A/Cygnus olor/England/WVZP/2016			Hill,S.C.; Hansen,R.; Watson,S.; Coward,V.; Russell,C.; Cooper,J.; Essen,S.; Everest,H.; Parag,K.V.; Fiddaman,S.; Reid,S.; Lewis,N.; Brookes,S.M.; Smith,A.L.; Sheldon,B.; Perrins,C.M.; Brown,I.H.; Pybus,O.G.
EPI_ISL_366241	Europe / United Kingdom	2016-12-30	A/Cygnus olor/England/WULH/2016			Hill,S.C.; Hansen,R.; Watson,S.; Coward,V.; Russell,C.; Cooper,J.; Essen,S.; Everest,H.; Parag,K.V.; Fiddaman,S.; Reid,S.; Lewis,N.; Brookes,S.M.; Smith,A.L.; Sheldon,B.; Perrins,C.M.; Brown,I.H.; Pybus,O.G.
EPI_ISL_366244	Europe / United Kingdom	2017-01	A/Cygnus olor/England/UnringedBirdB/2017			Hill,S.C.; Hansen,R.; Watson,S.; Coward,V.; Russell,C.; Cooper,J.; Essen,S.; Everest,H.; Parag,K.V.; Fiddaman,S.; Reid,S.; Lewis,N.; Brookes,S.M.; Smith,A.L.; Sheldon,B.; Perrins,C.M.; Brown,I.H.; Pybus,O.G.
EPI_ISL_366612	Asia / Iran, Islamic Republic of	2018-01-22	A/Poultry/Iran/clade 2344/2018			Abdoli,A.
EPI_ISL_366635	Asia / Saudi Arabia	2018-03-30	A/chicken/Alkharj/910/2018			Rihan,E.A.; Abdallah,E.M.; Zidan,K.H.; Al-ghadeer,H.; Alhafufi,A.N.; Kasem,S.
EPI_ISL_368313	Asia / Vietnam	2017-01-12	A/muscovy duck/Vietnam/LBM941/2017			Soda,K.; Nguyen,K.H.; Ung,H.T.; Le,Q.M.; Ito,T.
EPI_ISL_368368	Asia / China	2018-11-06	A/China/Original/2018			Dong,Z.
EPI_ISL_368409	Asia / India	2008-07-24	A/chicken/India/88763/2008			Kode,S.S.; Pawar,S.D.; Mullick,J.
EPI_ISL_368788	Asia / Myanmar	2017-12-17	A/chicken/Myanmar/OP-11/2017			Thurain,K.; Mon,P.P.; Nasamran,C.; Charoenkul,K.; Boonyapisitsopa,S.; Tun,T.N.; San,Y.Y.; Aye,A.M.; Amonsin,A.
EPI_ISL_368789	Asia / Myanmar	2017-12-17	A/chicken/Myanmar/CS-13/2017			Thurain,K.; Mon,P.P.; Nasamran,C.; Charoenkul,K.; Boonyapisitsopa,S.; Tun,T.N.; San,Y.Y.; Aye,A.M.; Amonsin,A.
EPI_ISL_368790	Asia / Myanmar	2017-12-17	A/chicken/Myanmar/CS-14/2017			Thurain,K.; Mon,P.P.; Nasamran,C.; Charoenkul,K.; Boonyapisitsopa,S.; Tun,T.N.; San,Y.Y.; Aye,A.M.; Amonsin,A.
EPI_ISL_368791	Asia / Myanmar	2017-12-17	A/chicken/Myanmar/OP-12/2017			Thurain,K.; Mon,P.P.; Nasamran,C.; Charoenkul,K.; Boonyapisitsopa,S.; Tun,T.N.; San,Y.Y.; Aye,A.M.; Amonsin,A.
EPI_ISL_368804	Asia / China	2012-01-12	A/chicken/Tibet/XZ1/2012			Zhou,S.; Ge Sang,Z.; Suo Lang,S.
EPI_ISL_369339	Africa / South Africa	2017-08-01	A/chicken/South Africa/440638A/2017			Abolnik,C.; Rauff,D.L.; Pieterse,R.; Peyrot,B.; Choma,P.; Ebersohn,K.; Phiri,T.
EPI_ISL_369358	Africa / South Africa	2017-09-18	A/chicken/South Africa/17090348/2017			Abolnik,C.; Rauff,D.L.; Pieterse,R.; Peyrot,B.; Choma,P.; Ebersohn,K.; Phiri,T.
EPI_ISL_369829	Asia / China	2011-12-03	A/duck/Jiangxi/44/2011			Dong,G.; Yan,H.; Xie,Y.
EPI_ISL_370665	Asia / Japan / Hokkaido	2017-10-26	A/duck/Hokkaido/W103/2017			Sakoda,Y.; Okamatsu,M.; Matsuno,K.
EPI_ISL_370666	Asia / Japan / Hokkaido	2017-10-26	A/duck/Hokkaido/W105/2017			Sakoda,Y.; Okamatsu,M.; Matsuno,K.
EPI_ISL_372491	Asia / Korea, Republic of	2017-11	A/chicken/South Korea/AIV49/2017			Shin,J.; Jung,S.-H.
EPI_ISL_376124	Asia / China	2017-06-07	A/mink/China/CY/2017			Qin,X.
EPI_ISL_376181	Asia / China	2017-11	A/duck/Shanghai/ZXC03/2017			Wang,f.
EPI_ISL_376182	Asia / China	2017-11	A/duck/Shanghai/ZXC04/2017			Wang,f.
EPI_ISL_376189	Asia / China	2016-01	A/duck/China/waterfowl/2016			Liu,K.; Gao,R.; Gu,M.; Li,J.; Shi,L.; Sun,W.; Liu,D.; Gao,Z.; Wang,X.; Hu,J.; Liu,X.; Hu,S.
EPI_ISL_3770721	Asia / China / Guangxi Zhuang Autonomous Region	2021-02-27	A/GX-hechi/01/2021	Guangxi Zhuang Autonomous Region Center for Disease Prevention and Control	Guangxi Center for Disease Prevention and Control
EPI_ISL_3770740	Asia / China / Guangxi Zhuang Autonomous Region	2021-07-14	A/GX-guilin/11151/2021	Guangxi Zhuang Autonomous Region Center for Disease Prevention and Control	Guangxi Center for Disease Prevention and Control
EPI_ISL_378252	Asia / Vietnam	2015-11-10	A/duck/Vietnam/LBM805c113/2015			Soda,K.; Nguyen,K.H.; Ung,H.T.; Le,Q.M.; Ito,T.
EPI_ISL_378254	Asia / Vietnam	2017-03-31	A/duck/Nha Trang/221/2017			Soda,K.; Nguyen,K.H.; Ung,H.T.; Le,Q.M.; Ito,T.
EPI_ISL_378260	North America / United States / California	2017-11-21	A/Northern Shoveler/California/D1715696/2017			Rejmanek,D.; Crossley,B.
EPI_ISL_378272	North America / United States / Utah	2018-02-08	A/Mallard/Utah/D1801802/2018			Rejmanek,D.; Crossley,B.
EPI_ISL_378365	Asia / Japan / Aichi	2016-12-14	A/cackling goose/Aichi/2312T019/2016			Soda,K.; Usui,T.; Ito,H.; Ozaki,H.; Murase,T.; Yamaguchi,T.; Ito,T.; Sumi,H.
EPI_ISL_378722	North America / Mexico	2015-09-30	A/swine/Estado de Mexico/EdoMexDMZC03/2015			Saavedra-Montanez,M.; Vaca-Dominguez,L.; Ramirez-Mendoza,H.; Bautista-Martinez,R.; Segura-Velazquez,R.; Cervantes-Torres,J.; Sanchez-Betancourt,I.
EPI_ISL_379430	South America / Chile	2017-03-28	A/mallard duck/Chile/C23961/2017			Bravo-Vasquez,N.; Yao,J.; Hamilton-West,C.; Schultz-Cherry,S.
EPI_ISL_379574	Asia / China	2015-01-21	A/Nanjing/1/2015			Yong,W.; Shi,L.; Qiao,M.
EPI_ISL_379682	Asia / China	2016-02-02	A/goose/China/1106/2016			Liu,K.; Gao,R.; Gu,M.; Li,J.; Shi,L.; Sun,W.; Liu,D.; Gao,Z.; Wang,X.; Hu,J.; Liu,X.; Hu,S.; Chen,S.; Gao,S.; Peng,D.; Jiao,X.A.
EPI_ISL_379691	Asia / Bangladesh	2018-01-24	A/duck/Bangladesh/34751/2018			Barman,S.; Turner,J.C.; Hasan,M.K.; Akhtar,S.; Franks,J.; El-Shesheny,R.; Walker,D.; Seiler,P.; Friedman,K.; Kercher,L.; Kayali,G.; Jones-Engel,L.; McKenzie,P.; Krauss,S.; Webby,R.J.; Feeroz,M.M.; Webster,R.G.
EPI_ISL_379703	Asia / Bangladesh	2018-01-24	A/chicken/Bangladesh/34722/2018			Barman,S.; Turner,J.C.; Hasan,M.K.; Akhtar,S.; Franks,J.; El-Shesheny,R.; Walker,D.; Seiler,P.; Friedman,K.; Kercher,L.; Kayali,G.; Jones-Engel,L.; McKenzie,P.; Krauss,S.; Webby,R.J.; Feeroz,M.M.; Webster,R.G.
EPI_ISL_379712	Asia / Bangladesh	2018-01-24	A/chicken/Bangladesh/34725/2018			Barman,S.; Turner,J.C.; Hasan,M.K.; Akhtar,S.; Franks,J.; El-Shesheny,R.; Walker,D.; Seiler,P.; Friedman,K.; Kercher,L.; Kayali,G.; Jones-Engel,L.; McKenzie,P.; Krauss,S.; Webby,R.J.; Feeroz,M.M.; Webster,R.G.
EPI_ISL_379744	Africa / Egypt	2018	A/chicken/Egypt/FL6/2018			Yehia,N.; Hassan,W.; Hassan,M.; Gaber,A.; Mohamed,M.; Rabie,N.; Shabaan,A.; Arafa,A.; Abdelbaset,A.; Hagag,N.
EPI_ISL_379745	Africa / Egypt	2016-11-01	A/Duck/Egypt/Elmathany/2016			El-Kersh,M.F.; Abd Allah,F.M.; Kotb,G.; Abdelwanis,S.A.; Ali,A.
EPI_ISL_379829	Asia / Bangladesh	2017-05-17	A/goose/Bangladesh/G1/2017			Nooruzzaman,M.; Mumu,T.T.; Hasnat,A.; Akter,M.N.; Rasel,M.S.U.; Rahman,M.M.; Parvin,R.; Chowdhury,E.H.; Islam,M.R.
EPI_ISL_379946	Africa / Togo	2018-04-13	A/chicken/Togo/506/2018			Rubrum,A.; Jeevan,T.; McKenzie,P.; Webby,R.; Fusade-Boyer,M.; Ducatez,M.; Batawui,D.; Go-Maro,E.; Komlan,M.; Dogno,K.; Pato,P.S.
EPI_ISL_379947	Africa / Togo	2018-04-13	A/chicken/Togo/515/2018			Rubrum,A.; Jeevan,T.; McKenzie,P.; Webby,R.; Fusade-Boyer,M.; Ducatez,M.; Batawui,D.; Go-Maro,E.; Komlan,M.; Dogno,K.; Pato,P.S.
EPI_ISL_379948	Africa / Togo	2018-04-13	A/chicken/Togo/518/2018			Rubrum,A.; Jeevan,T.; McKenzie,P.; Webby,R.; Fusade-Boyer,M.; Ducatez,M.; Batawui,D.; Go-Maro,E.; Komlan,M.; Dogno,K.; Pato,P.S.
EPI_ISL_379949	Africa / Togo	2018-04-13	A/chicken/Togo/511/2018			Rubrum,A.; Jeevan,T.; McKenzie,P.; Webby,R.; Fusade-Boyer,M.; Ducatez,M.; Batawui,D.; Go-Maro,E.; Komlan,M.; Dogno,K.; Pato,P.S.
EPI_ISL_379951	Africa / Togo	2018-04-13	A/chicken/Togo/513/2018			Rubrum,A.; Jeevan,T.; McKenzie,P.; Webby,R.; Fusade-Boyer,M.; Ducatez,M.; Batawui,D.; Go-Maro,E.; Komlan,M.; Dogno,K.; Pato,P.S.
EPI_ISL_379952	Africa / Togo	2018-04-13	A/chicken/Togo/507/2018			Rubrum,A.; Jeevan,T.; McKenzie,P.; Webby,R.; Fusade-Boyer,M.; Ducatez,M.; Batawui,D.; Go-Maro,E.; Komlan,M.; Dogno,K.; Pato,P.S.
EPI_ISL_379956	Africa / Togo	2018-04-13	A/chicken/Togo/509/2018			Rubrum,A.; Jeevan,T.; McKenzie,P.; Webby,R.; Fusade-Boyer,M.; Ducatez,M.; Batawui,D.; Go-Maro,E.; Komlan,M.; Dogno,K.; Pato,P.S.
EPI_ISL_387133	Africa / Zimbabwe	2017-05-25	A/chicken/Zimbabwe/AI4935/2017			Rotherham,L.S.; van Schalkwyk,A.; Romito,M.
EPI_ISL_387138	Africa / Egypt	2016-12-01	A/teal/Egypt /823C/2016			Kandeil,A.; Webby,R.; McKenzie,P.; Kayali,G.; Ali,M.A.
EPI_ISL_387140	Africa / Egypt	2017-02-25	A/teal/Egypt/1202C/2017			Kandeil,A.; Webby,R.; McKenzie,P.; Kayali,G.; Ali,M.A.
EPI_ISL_387143	Europe / Spain	2017-03-02	A/goose/Spain/IA17CR02699/2017			Sanchez-Gonzalez,R.; Majo,N.
EPI_ISL_388009	Asia / Bangladesh	2018-12-18	A/duck/Bangladesh/35921/2018			Barman,S.; Turner,J.C.; Hasan,M.; Akhtar,S.; Franks,J.; El-Shesheny,R.; Walker,D.; Seiler,P.; Friedman,K.; Kercher,L.; McKenzie,P.; Webby,R.J.; Feeroz,M.; Webster,R.G.
EPI_ISL_388773	Africa / Egypt	2016-12-28	A/little grebe/Egypt/1056OP/2016			Kandeil,A.; Webby,R.; McKenzie,P.; Kayali,G.; Ali,M.A.
EPI_ISL_389022	Asia / Vietnam / Tinh Nghe An	2018-07-27	A/chicken/Nghe An/01VTC/2018	State Research Center of Virology and Biotechnology (VECTOR)	State Research Center of Virology and Biotechnology (VECTOR)	Natalia,Goncharova; Juliya,Bulanovich; Natalia,Kolosova; Ivan,Susloparov; Alexey,Danilenko; Vasiliy,Marchenko; Alexander,Ryzhikov
EPI_ISL_389023	Asia / Vietnam / Tinh Nghe An	2018-08-02	A/chicken/Nghe An/02VTC/2018	State Research Center of Virology and Biotechnology (VECTOR)	State Research Center of Virology and Biotechnology (VECTOR)	Natalia,Goncharova; Juliya,Bulanovich; Natalia,Kolosova; Ivan,Susloparov; Alexey,Danilenko; Vasiliy,Marchenko; Alexander,Ryzhikov
EPI_ISL_3891	Asia / China / Fujian Province	2000	A/duck/Fujian/19/2000
EPI_ISL_389145	Asia / Vietnam / Tinh Nghe An	2018-09-03	A/chicken/Nghe An/27VTC/2018	State Research Center of Virology and Biotechnology (VECTOR)	State Research Center of Virology and Biotechnology (VECTOR)
EPI_ISL_3893	Asia / China / Guangdong Province	2000	A/duck/Guangdong/12/2000
EPI_ISL_3895	Asia / China / Guangxi Zhuang Autonomous Region	1999	A/duck/Guangxi/07/1999
EPI_ISL_389737	Africa / Egypt	2017-02-26	A/chicken/Egypt/H13795A/2017			Kandeil,A.; Webby,R.; McKenzie,P.; Kayali,G.; Ali,M.A.
EPI_ISL_389752	Africa / Egypt	2017-03-15	A/chicken/Egypt/M13844B/2017			Kandeil,A.; Webby,R.; McKenzie,P.; Kayali,G.; Ali,M.A.
EPI_ISL_389763	Africa / Egypt	2017-03-07	A/chicken/Egypt/B13826C/2017			Kandeil,A.; Webby,R.; McKenzie,P.; Kayali,G.; Ali,M.A.
EPI_ISL_389764	Africa / Egypt	2017-03-07	A/chicken/Egypt/B13825C/2017			Kandeil,A.; Webby,R.; McKenzie,P.; Kayali,G.; Ali,M.A.
EPI_ISL_3905	Asia / China / Guangdong Province	2000	A/duck/Guangdong/07/2000
EPI_ISL_3906	Asia / China / Guangdong Province	2000	A/duck/Guangdong/40/2000
EPI_ISL_391087	Asia / Cambodia / Mondulkiri	2018-01-29	A/chicken/Cambodia/02/2018	Animal and Plant Quarantine Agency (APQA)	Animal and Plant Quarantine Agency (S-2158)
EPI_ISL_391091	Asia / Cambodia / SiemReap	2018-03-16	A/chicken/Cambodia/11/2018	Animal and Plant Quarantine Agency (APQA)	Animal and Plant Quarantine Agency (S-2158)
EPI_ISL_391093	Asia / Cambodia / Phnom Penh	2019-02-15	A/chicken/Cambodia/13/2019	Animal and Plant Quarantine Agency (APQA)	Animal and Plant Quarantine Agency (S-2158)
EPI_ISL_391094	Asia / Cambodia / Phnom Penh	2019-02-15	A/chicken/Cambodia/14/2019	Animal and Plant Quarantine Agency (APQA)	Animal and Plant Quarantine Agency (S-2158)
EPI_ISL_3915	Europe / Italy	2000	A/mallard/Italy/208/2000
EPI_ISL_393323	Asia / Vietnam	2018-08-30	A/duck/Vietnam/HU10-1756/2018			Sakoda,Y.; Okamatsu,M.; Matsuno,K.; Le,K.T.; Nguyen,L.T.; Jizou,M.
EPI_ISL_397899	North America / United States / Delaware	2003-05-24	A/ruddy turnstone/Delaware/1016418/2003			Tan,G.; Pickett,B.; Fedorova,N.; Amedeo,P.; Hu,L.; Christensen,J.; Miller,J.; Durbin,A.; Williams,T.; Poulson,R.; Stallknecht,D.
EPI_ISL_397939	North America / United States / Delaware	2001-05-18	A/ruddy turnstone/Delaware/828239/2001			Tan,G.; Pickett,B.; Fedorova,N.; Amedeo,P.; Hu,L.; Christensen,J.; Miller,J.; Durbin,A.; Williams,T.; Poulson,R.; Stallknecht,D.
EPI_ISL_399989	Africa / Egypt	2019-01-17	A/Duck/Egypt/AI20251/2019	Poultry Diseases Department ,Faculty of Veterinary Medicine, Beni-Suef University	Friedrich-Loeffler-Institut	Hassan, KE;El-Kady,MF;Harder,T
EPI_ISL_399994	Africa / Egypt	2019-02-27	A/Duck/Egypt/AI20266/2019	Poultry Diseases Department ,Faculty of Veterinary Medicine, Beni-Suef University	Friedrich-Loeffler-Institut	Hassan,KE;El-Kady,MF;Harder,T.
EPI_ISL_399996	Africa / Egypt	2019-03-22	A/Chicken/Egypt/AI20284/2019	Poultry Diseases Department ,Faculty of Veterinary Medicine, Beni-Suef University	Friedrich-Loeffler-Institut	Hassan,KE;El-Kady,MF;Harder,T.
EPI_ISL_400043	Africa / Egypt	2019-04-23	A/Chicken/Egypt/AI20286/2019	Poultry Diseases Department ,Faculty of Veterinary Medicine, Beni-Suef University	Friedrich-Loeffler-Institut	Hassan,KE;El-Kady,MF;Harder,T.
EPI_ISL_400479	Asia / China / Tibet	2015-05-28	A/Brown headed gull/Tibet/4/2015	Harbin Veterinary Research Institute (CAAS)	Harbin Veterinary Research Institute (CAAS)	Yanbing,Li;Yanfang,Cui;Yulei,Li;Minghui,Li;Lu,Zhao;Deli,Wang
EPI_ISL_400494	Asia / China / Hubei	2017-01-12	A/Black swan/Hubei/3/2017	Harbin Veterinary Research Institute (CAAS)	Harbin Veterinary Research Institute (CAAS)	Yanbing,Li;Yanfang,Cui;Yulei,Li;Minghui,Li;Lu,Zhao;Deli,Wang
EPI_ISL_402134	Europe / Poland / Lublin Voivodeship	2019-12-30	A/turkey/Poland/23/2019	National Veterinary Research Institut Poland, PIWet-PIB	National Veterinary Research Institut Poland, PIWet-PIB	≈öwiƒôto≈Ñ E., ≈ömietanka K.
EPI_ISL_404984	Asia / Vietnam / Tinh Long An	2019-01-03	A/chicken/Long An/1428VTC/2019	State Research Center of Virology and Biotechnology (VECTOR)	State Research Center of Virology and Biotechnology (VECTOR)
EPI_ISL_404987	Asia / Vietnam / Tinh Dong Nai	2019-08-26	A/chicken/Dong Nai/25437VTC/2019	State Research Center of Virology and Biotechnology (VECTOR)	State Research Center of Virology and Biotechnology (VECTOR)
EPI_ISL_4062113	Asia / Pakistan	2018-10-18	A/chicken/Pakistan/531/2018			Ali,M.; Yaqub,T.; Shahid,M.F.; Wong,F.Y.; Mukhtar,N.; Naeem,M.; Lam,P.; Jayakumar,J.; Smith,G.J.; Su,Y.C.
EPI_ISL_4062114	Asia / Pakistan	2018-12-17	A/quail/Pakistan/998/2018			Ali,M.; Yaqub,T.; Shahid,M.F.; Wong,F.Y.; Mukhtar,N.; Naeem,M.; Lam,P.; Jayakumar,J.; Smith,G.J.; Su,Y.C.
EPI_ISL_4062115	Asia / Pakistan	2018-12-17	A/chicken/Pakistan/1000/2018			Ali,M.; Yaqub,T.; Shahid,M.F.; Wong,F.Y.; Mukhtar,N.; Naeem,M.; Lam,P.; Jayakumar,J.; Smith,G.J.; Su,Y.C.
EPI_ISL_4062127	Asia / China	2019-03	A/chicken/HeBei/CK05/2019			Zhang,C.; Cui,H.; Guo,Z.; Liu,J.; Dong,S.; Chen,L.
EPI_ISL_4062128	Asia / China	2019-03	A/goose/HeBei/GD07/2019			Zhang,C.; Cui,H.; Guo,Z.; Liu,J.; Dong,S.; Chen,L.
EPI_ISL_4062437	Asia / China	2020-11	A/goose/China/21FU001/2020			Guo,J.; Yu,H.; Wang,C.; Yuan,S.; Huang,S.; Wen,F.
EPI_ISL_4062438	Asia / China	2020-11	A/goose/China/21FU002/2020			Guo,J.; Yu,H.; Wang,C.; Yuan,S.; Huang,S.; Wen,F.
EPI_ISL_4062439	Asia / China	2020-11	A/goose/China/21FU003/2020			Guo,J.; Yu,H.; Wang,C.; Yuan,S.; Huang,S.; Wen,F.
EPI_ISL_4062440	Asia / China	2020-11	A/goose/China/21FU004/2020			Guo,J.; Yu,H.; Wang,C.; Yuan,S.; Huang,S.; Wen,F.
EPI_ISL_4062441	Asia / China	2020-11	A/goose/China/21FU005/2020			Guo,J.; Yu,H.; Wang,C.; Yuan,S.; Huang,S.; Wen,F.
EPI_ISL_4062442	Asia / China	2020-11	A/goose/China/21FU006/2020			Guo,J.; Yu,H.; Wang,C.; Yuan,S.; Huang,S.; Wen,F.
EPI_ISL_4062443	Asia / China	2020-11	A/goose/China/21FU007/2020			Guo,J.; Yu,H.; Wang,C.; Yuan,S.; Huang,S.; Wen,F.
EPI_ISL_4062444	Asia / China	2020-11	A/goose/China/21FU008/2020			Guo,J.; Yu,H.; Wang,C.; Yuan,S.; Huang,S.; Wen,F.
EPI_ISL_408600	Asia / Korea, Republic of	2014-02-06	A/chicken/Korea/H0421/2014	Animal and Plant Quarantine Agency (APQA)	Animal and Plant Quarantine Agency (S-2158)
EPI_ISL_408887	Asia / Korea, Republic of	2015-02-23	A/duck/Korea/H2402/2015	Animal and Plant Quarantine Agency (APQA)	Animal and Plant Quarantine Agency (S-2158)
EPI_ISL_4140	Asia / Thailand	2004	A/chicken/Thailand/CH-2/2004
EPI_ISL_4146	Asia / Indonesia	2004	A/Ck/Indonesia/4/2004
EPI_ISL_4155	Asia / Vietnam	2004	A/Viet Nam/1194/2004
EPI_ISL_4156	Asia / Vietnam	2004	A/Viet Nam/1203/2004
EPI_ISL_418169	Asia / China / Xinjiang	2020-01-03	A/Whooper swan/Xinjiang/1/2020	Harbin Veterinary Research Institute (CAAS)	Harbin Veterinary Research Institute (CAAS)	Yanbing,Li;Minghui,Li;Yulei,Li;Jingman,Tian;Xiaoli,Bai;Hualan,Chen
EPI_ISL_418170	Asia / China / Xinjiang	2020-01-03	A/Whooper swan/Xinjiang/2/2020	Harbin Veterinary Research Institute (CAAS)	Harbin Veterinary Research Institute (CAAS)	Yanbing,Li;Minghui,Li;Yulei,Li;Jingman,Tian;Xiaoli,Bai;Hualan,Chen
EPI_ISL_418173	Asia / China / Xinjiang	2020-01-08	A/Mute swan/Xinjiang/5/2020	Harbin Veterinary Research Institute (CAAS)	Harbin Veterinary Research Institute (CAAS)	Yanbing,Li;Minghui,Li;Yulei,Li;Jingman,Tian;Xiaoli,Bai;Hualan,Chen
EPI_ISL_418175	Asia / China / Xinjiang	2020-01-12	A/Whooper swan/Xinjiang/7/2020	Harbin Veterinary Research Institute (CAAS)	Harbin Veterinary Research Institute (CAAS)	Yanbing,Li;Minghui,Li;Yulei,Li;Jingman,Tian;Xiaoli,Bai;Hualan,Chen
EPI_ISL_418178	Asia / China / Xinjiang	2020-01-16	A/Whooper swan/Xinjiang/10/2020	Harbin Veterinary Research Institute (CAAS)	Harbin Veterinary Research Institute (CAAS)	Yanbing,Li;Minghui,Li;Yulei,Li;Jingman,Tian;Xiaoli,Bai;Hualan,Chen
EPI_ISL_418179	Asia / China / Xinjiang	2020-01-17	A/Whooper swan/Xinjiang/11/2020	Harbin Veterinary Research Institute (CAAS)	Harbin Veterinary Research Institute (CAAS)	Yanbing,Li;Minghui,Li;Yulei,Li;Jingman,Tian;Xiaoli,Bai;Hualan,Chen
EPI_ISL_418181	Asia / China / Xinjiang	2020-01-17	A/Whooper swan/Xinjiang/13/2020	Harbin Veterinary Research Institute (CAAS)	Harbin Veterinary Research Institute (CAAS)	Yanbing,Li;Minghui,Li;Yulei,Li;Jingman,Tian;Xiaoli,Bai;Hualan,Chen
EPI_ISL_418266	Europe / Czech Republic / Pardubicky kraj / Okres Pardubice / Slepotice, Moravany	2020-02-17	A/turkey/Czech Republic/3071/2020	State Veterinary Institute Prague	State Veterinary Institute Prague	Nagy,A
EPI_ISL_419348	Europe / Bulgaria	2017-10-19	A/chicken/Bulgaria/Haskovo/411/2017	NDRVMI (National Diagnostic and Research Veterinary Medical Institute)	University of Cambridge
EPI_ISL_419349	Europe / Bulgaria	2017-11-02	A/chicken/Bulgaria/Sliven/432/2017	NDRVMI (National Diagnostic and Research Veterinary Medical Institute)	University of Cambridge
EPI_ISL_419351	Europe / Bulgaria	2017-11-03	A/duck/Bulgaria/Yambol/436/2017	NDRVMI (National Diagnostic and Research Veterinary Medical Institute)	University of Cambridge
EPI_ISL_419362	Europe / Bulgaria	2018-10-16	A/chicken/Bulgaria/Haskovo/286/2018	NDRVMI (National Diagnostic and Research Veterinary Medical Institute)	University of Cambridge
EPI_ISL_419363	Europe / Bulgaria	2018-10-18	A/chicken/Bulgaria/Plovdiv/295/2018	NDRVMI (National Diagnostic and Research Veterinary Medical Institute)	University of Cambridge
EPI_ISL_4533	Asia / China / Guangdong Province	2004	A/duck/Guangdong/173/04
EPI_ISL_4538	Asia / China / Hunan Province	2004	A/blackbird/Hunan/1/2004
EPI_ISL_4558108	Asia / China / Sichuan Province	2021-07-05	A/Sichuan/06689/2021	Sichuan Center for Disease Control and Prevention	WHO Chinese National Influenza Center
EPI_ISL_4568642	Asia / China / Hunan Province / Hunan	2021-08-07	A/Hunan/09285/2021	Hunan Provincial Center for Disease Control and prevention	WHO Chinese National Influenza Center
EPI_ISL_4568643	Asia / China / Hunan Province / Hunan	2021-09-03	A/Hunan/09911/2021	Hunan Provincial Center for Disease Control and prevention	WHO Chinese National Influenza Center
EPI_ISL_4568644	Asia / China / Chongqinq Municipality / Chongqing	2021-07-09	A/Chongqing/02/2021	Chongqing Municipal Center for Disease Control and Prevention	WHO Chinese National Influenza Center
EPI_ISL_4856	Asia / China / Henan Province	2004	A/Chicken/Henan/16/2004
EPI_ISL_501736	North America / United States	2018	A/Mallard/Ohio/18OS2631/2018			Lauterbach,S.; McBride,D.; Nolting,J.; Bowman,A.
EPI_ISL_502396	Asia / Taiwan	2019-02-27	A/chicken/Taiwan/D2/2019			Li,Y.-T.; Chen,C.-C.; Chang,A.-M.; Chao,D.-Y.; Smith,G.J.D.
EPI_ISL_503010	Asia / Vietnam	2017-11-16	A/muscovy duck/Vietnam/LBM1021/2017			Soda,K.; Nguyen,K.H.; Trang,H.U.; Le,Q.M.; Ito,T.
EPI_ISL_503013	Asia / Vietnam	2018-10-24	A/muscovy duck/Vietnam/LBM1101/2018			Soda,K.; Nguyen,K.H.; Trang,H.U.; Le,Q.M.; Ito,T.
EPI_ISL_503479	Asia / Bangladesh	2019-02-19	A/duck/Bangladesh/38175/2019			Barman,S.; Turner,J.C.; Hasan,M.; Akhtar,S.; Franks,J.; El-Shesheny,R.; Walker,D.; Seiler,P.; Mukherjee,N.; Kercher,L.; McKenzie,P.; Feeroz,M.; Webby,R.J.
EPI_ISL_503485	Asia / Bangladesh	2019-07-11	A/chicken/Bangladesh/40446/2019			Barman,S.; Turner,J.C.; Hasan,M.; Akhtar,S.; Franks,J.; El-Shesheny,R.; Walker,D.; Seiler,P.; Mukherjee,N.; Kercher,L.; McKenzie,P.; Feeroz,M.; Webby,R.J.
EPI_ISL_5034851	Europe / Poland / Lubusz	2016-12-29	A/chicken/Poland/115/2016(H5N8)	National Veterinary Research Institut Poland, PIWet-PIB	National Veterinary Research Institut Poland, PIWet-PIB	Swieton E., Smietanka K.
EPI_ISL_5034852	Europe / Poland / Lubusz	2017-01-05	A/turkey/Poland/15s4/2017(H5N8)	National Veterinary Research Institut Poland, PIWet-PIB	National Veterinary Research Institut Poland, PIWet-PIB	Swieton E., Smietanka K.
EPI_ISL_503628	Asia / China	2016-03-15	A/chicken/Guizhou/1153/2016			Lam,T.T.-Y.; Zhu,H.; Peiris,J.S.M.; Guan,Y.
EPI_ISL_503791	Europe / Belgium	2017-02-01	A/Guinea fowl/Belgium/810/2017			Steensels,M.; Lambrecht,B.
EPI_ISL_503935	Africa / Egypt / Dakahlia	2019-06-18	A/Teal/Dakahlia/VRLCU/2019			Rohaim,M.A.; El Naggar,R.F.; Madbouly,Y.; AbdelSabour,M.A.; Munir,M.
EPI_ISL_503969	Europe / Bulgaria	2020-02-21	A/chicken/Bulgaria/77_20VIR1727/2020			Goujgoulova,G.; Slavcheva,I.; Zecchin,B.; Zamperin,G.; Pastori,A.; Schivo,A.; Fusaro,A.; Terregino,C.
EPI_ISL_504005	Asia / Vietnam	2014-05-14	A/duck/Ha Tinh/HT12/2014			Nguyen,T.N.; Nguyen,C.H.; Chu,H.H.; Le,T.H.
EPI_ISL_5049590	Europe / Luxembourg / District de Grevenmacher	2021-09-03	A/chicken/Luxembourg/21168413/2021	Laboratoire de M√©decine v√©t√©rinaire de l'Etat	Luxembourg Institute of Health	Aur√©lie Sausy, Chantal Snoeck
EPI_ISL_505431	Africa / South Africa	2018-04-06	A/quail/South Africa/AI5930/2018			Abolnik,C.
EPI_ISL_505432	Africa / South Africa	2018-06-06	A/chicken/South Africa/499723/2018			Abolnik,C.
EPI_ISL_5159426	Asia / China / Hunan	2021-09-11	A/Hunan/10117/2021	Hunan Provincial Center for Disease Control and prevention	WHO Chinese National Influenza Center
EPI_ISL_525444	Europe / Poland	2020-01-17	A/chicken/Poland/054/2020	National Veterinary Research Institut Poland, PIWet-PIB	National Veterinary Research Institut Poland, PIWet-PIB	Swieton, E.; Smietanka, K.
EPI_ISL_525459	Europe / Poland	2020-03-05	A/laying_hen/Poland/312/2020	National Veterinary Research Institut Poland, PIWet-PIB	National Veterinary Research Institut Poland, PIWet-PIB	Swieton, E.; Smietanka, K.
EPI_ISL_548	Asia / Mongolia	2006	A/common goldeneye/Mongolia/12/2006
EPI_ISL_5729	Asia / Indonesia	2005	A/Indonesia/5/2005
EPI_ISL_5738	Asia / Indonesia	2005-12-15	A/Indonesia/CDC292T/2005
EPI_ISL_5746	Asia / Indonesia	2006-02-10	A/Indonesia/CDC370/2006
EPI_ISL_5766	Asia / Indonesia	2006-05-23	A/Indonesia/CDC634/2006
EPI_ISL_5804708	Europe / United Kingdom / Worcestershire	2021-10-24	A/mute_swan/England/053054/2021	Animal and Plant Health Agency (APHA)	Animal and Plant Health Agency (APHA)
EPI_ISL_60001	Europe / Russian Federation / Krasnodar Krai	2007-09	A/chicken/Krasnodar/776/2007	Federal Centre for Animal Health (ARRIAH)	Istituto Zooprofilattico Sperimentale Delle Venezie
EPI_ISL_603133	Europe / Netherlands	2020-10-16	A/Eurasian Wigeon/Netherlands/1/2020	Erasmus Medical Center	Erasmus Medical Center
EPI_ISL_603134	Europe / Netherlands	2020-10-16	A/Eurasian Wigeon/Netherlands/4/2020	Erasmus Medical Center	Erasmus Medical Center
EPI_ISL_603135	Europe / Netherlands	2020-10-16	A/Eurasian Wigeon/Netherlands/5/2020	Erasmus Medical Center	Erasmus Medical Center
EPI_ISL_61634	Africa / Egypt	2009-05-08	A/chicken/Egypt/09534S-NLQP/2009			Arafa,A.-S.M.; Sleim,A.A.; Hassan,M.K.; Aly,M.M.; Arafa,A.; Hagag,N.M.; El-Husseiny,M.H.; Yehia,N.; Abdel-Wahab,E.-S.M.; Hassan,M.K.; Aly,M.M., Arafa,A.M.; Adel,A.; Hagag,N.M.; Hussein,H.A.; El-Sanousi,A.A.; Shalaby,M.A.
EPI_ISL_61635	Africa / Egypt	2009-05	A/chicken/Egypt/09568S-NLQP/2009			Arafa,A.-S.M.; Sleim,A.A.; Hassan,M.K.; Aly,M.M.
EPI_ISL_61639	Africa / Egypt	2009-02	A/chicken/Egypt/0963S-NLQP/2009			Arafa,A.-S.M.; Sleim,A.A.; Hassan,M.K.; Aly,M.M.
EPI_ISL_61651	Africa / Egypt	2009-02	A/duck/Egypt/093L-NLQP/2009			Arafa,A.-S.M.; Sleim,A.A.; Hassan,M.K.; Aly,M.M.; Arafa,A.; Hagag,N.M.; El-Husseiny,M.H.; Yehia,N.; Abdel-Wahab,E.-S.M.; Hassan,M.K.; Aly,M.M.
EPI_ISL_623074	Asia / Iraq / Muhafazat Ninawa	2020-05-12	A/chicken/Iraq/1/2020	Central Veterinary Labs	Animal and Plant Health Agency (APHA)
EPI_ISL_62718	Asia / Mongolia	2009	A/bar-headed goose/Mongolia/X25/2009			Jizou,M.; Kida,H.; Sakoda,Y.; Okamatsu,M.
EPI_ISL_62719	Asia / Mongolia	2009	A/bar-headed goose/Mongolia/X53/2009			Jizou,M.; Kida,H.; Sakoda,Y.; Okamatsu,M.; Kang,H.M.; Batchuluun,D.; Kim,M.C.; Choi,J.G.; Erdene-Ochir,T.O.; Paek,M.R.; Sugir,T.; Sodnomdarjaa,R.; Kwon,J.H.; Lee,Y.J.; Kang,H.-M.; Kim,M.-C.; Choi,J.-G.; Erdene-Ochir,T.-O.; Paek,M.-R.; Kwon,J.-H.
EPI_ISL_62726	Asia / Hong Kong (SAR)	2009	A/crested myna/Hong Kong/1178/2009			Jizou,M.; Kida,H.; Sakoda,Y.; Okamatsu,M.
EPI_ISL_62727	Asia / Hong Kong (SAR)	2009	A/grey heron/Hong Kong/779/2009			Jizou,M.; Kida,H.; Sakoda,Y.; Okamatsu,M.
EPI_ISL_62728	Asia / Hong Kong (SAR)	2009	A/large billed crow/Hong Kong/885/2009			Jizou,M.; Kida,H.; Sakoda,Y.; Okamatsu,M.
EPI_ISL_62729	Asia / Japan	2009	A/mallard/Hokkaido/24/2009			Jizou,M.; Kida,H.; Sakoda,Y.; Okamatsu,M.
EPI_ISL_62730	Asia / Hong Kong (SAR)	2009	A/peregrine falcon/Hong Kong/810/2009			Jizou,M.; Kida,H.; Sakoda,Y.; Okamatsu,M.
EPI_ISL_62731	Asia / Mongolia	2009	A/rubby shelduck/Mongolia/X42/2009			Jizou,M.; Kida,H.; Sakoda,Y.; Okamatsu,M.
EPI_ISL_62732	Asia / Mongolia	2009	A/rubby shelduck/Mongolia/X63/2009			Jizou,M.; Kida,H.; Sakoda,Y.; Okamatsu,M.
EPI_ISL_63010	Europe / Russian Federation	2008-04-10	A/chicken/Primorje/1/2008			Usacheva,O.V.; Prilipov,A.G.
EPI_ISL_63030	North America / United States / California	2008-08-14	A/env/California/7251/2008			Cardona,C.; Boyce,W.M.; Takekawa,J.; Schultz,A.; Anchell,N.; Dao,N.; Anunciacion,J.; Lee,G.; Dannen,M.
EPI_ISL_63034	North America / United States / California	2008-08-14	A/env/California/7262/2008			Cardona,C.; Boyce,W.M.; Takekawa,J.; Schultz,A.; Anchell,N.; Dao,N.; Anunciacion,J.; Lee,G.; Dannen,M.
EPI_ISL_63042	North America / United States / California	2008-09-10	A/env/California/7600/2008			Cardona,C.; Boyce,W.M.; Takekawa,J.; Schultz,A.; Anchell,N.; Dao,N.; Anunciacion,J.; Lee,G.; Dannen,M.
EPI_ISL_63111	Asia / Japan	2008	A/northern pintail/Aomori/1192/2008			Takehara,K.
EPI_ISL_63113	Asia / Japan	2008	A/northern pintail/Aomori/385/2008			Takehara,K.
EPI_ISL_631824	Asia / Korea, Republic of / Chungcheongbuk-do	2020-10-21	A/Mandarin duck/Korea/H242/2020	Animal and Plant Quarantine Agency (O-2144)	Animal and Plant Quarantine Agency (S-2158)
EPI_ISL_63294	Asia / India	2008-01-22	A/chicken/India/WB-NIV2670/2008			Chakrabarti,A.K.; Pawar,S.D.; Cherian,S.S.; Koratkar,S.; Jadhav,S.M.; Pal,B.; Raut,S.; Thite,V.; Kode,S.S.; Mishra,A.C.
EPI_ISL_63298	Asia / India	2008-01-23	A/chicken/India/WB-NIV2807/2008			Chakrabarti,A.K.; Pawar,S.D.; Cherian,S.S.; Koratkar,S.; Jadhav,S.M.; Pal,B.; Raut,S.; Thite,V.; Kode,S.S.; Mishra,A.C.
EPI_ISL_63429	Asia / China	2007-09	A/bar-headed goose/Qinghai/F/2007			Li,Y.; Zhao,J.; Li,T.
EPI_ISL_63434	Europe / Romania	2007-11	A/cat/Romania/TL/nov/2007			Turcitu,M.A.; Coste,H.C.; Cioranu,R.P.; Nicolae,S.; Barboi,G.; Onita,I.; Neagoe,G.; Neicut,A.
EPI_ISL_63435	Asia / Hong Kong (SAR)	2007	A/chestnut munia/Hong Kong/2442/2007			Smith,G.J.; Vijaykrishna,D.; Ellis,T.M.; Dyrting,K.C.; Leung,C.Y.; Bahl,J.; Wong,C.W.; Huang,K.; Chow,M.K.; Duan,L.; Chan,A.S.; Zhang,L.J.; Chen,H.; Luk,G.S.; Peiris,M.J.; Guan,Y.
EPI_ISL_63463	Europe / Romania	2007-11	A/chicken/Romania/TL/nov/2007			Turcitu,M.A.; Coste,H.C.; Cioranu,R.P.; Nicolae,S.; Barboi,G.; Onita,I.; Neagoe,G.; Neicut,A.
EPI_ISL_63490	Europe / Romania	2007-11	A/duck/Romania/TL/nov/2007			Turcitu,M.A.; Coste,H.C.; Cioranu,R.P.; Nicolae,S.; Barboi,G.; Onita,I.; Neagoe,G.; Neicut,A.
EPI_ISL_63492	North America / United States / California	2007	A/environment/California/508249/2007			Kim,L.M.; Scott,M.A.; Suarez,D.L.; Spackman,E.; Swayne,D.E.; Afonso,C.L.
EPI_ISL_63497	Asia / China	2007-03	A/environment/Hunan/1-35/2007			Zhang,H.; Chen,Z.
EPI_ISL_63500	Asia / China	2007-04	A/environment/Hunan/2-16/2007			Zhang,H.; Chen,Z.
EPI_ISL_63505	Europe / Russian Federation	2007-09	A/gadwall/Altai/1202/2007			Ilinykh,P.A.; Kulak,M.V.; Sharshov,K.A.; Durimanov,A.G.; Sousloparov,I.M.; Shestopalova,E.M.; Smith,G.J.D.; Guan,Y.; Peris,J.S.M.; Shestopalov,A.M.
EPI_ISL_63510	Europe / Russian Federation	2007-09	A/garganey/Altai/1213/2007			Ilinykh,P.A.; Kulak,M.V.; Sharshov,K.A.; Durimanov,A.G.; Sousloparov,I.M.; Shestopalova,E.M.; Smith,G.J.D.; Guan,Y.; Peris,J.S.M.; Shestopalov,A.M.
EPI_ISL_63515	Europe / Hungary	2007	A/goose/Hungary/2823/2/2007			Londt,B.Z.; Banks,J.; Russell,C.
EPI_ISL_63521	Asia / China	2007-01-10	A/lesser kestrel/Heilongjiang/194/2007			Li,X.; Li,Y.; Hua,Y.; Chen,H.
EPI_ISL_63565	Asia / Japan	2007	A/northern pintail/Akita/1256/2007			Takehara,K.
EPI_ISL_63566	Asia / Japan	2007	A/northern pintail/Akita/1355/2007			Takehara,K.
EPI_ISL_63599	Asia / Kuwait	2007	A/saker falcon/Kuwait/0286/2007			Marjuki,H.; Wernery,U.; Yen,H.-L.; Franks,J.S.; Seiler,P.; Walker,D.; Krauss,S.; Webster,R.G.
EPI_ISL_6360	North America / United States / Maryland	2002	A/mallard/Maryland/789/2002
EPI_ISL_63600	Asia / Hong Kong (SAR)	2007	A/scaly-breasted munia/Hong Kong/2433/2007			Smith,G.J.; Vijaykrishna,D.; Ellis,T.M.; Dyrting,K.C.; Leung,C.Y.; Bahl,J.; Wong,C.W.; Huang,K.; Chow,M.K.; Duan,L.; Chan,A.S.; Zhang,L.J.; Chen,H.; Luk,G.S.; Peiris,M.J.; Guan,Y.
EPI_ISL_63601	Asia / Hong Kong (SAR)	2007	A/scaly-breasted munia/Hong Kong/2572/2007			Smith,G.J.; Vijaykrishna,D.; Ellis,T.M.; Dyrting,K.C.; Leung,C.Y.; Bahl,J.; Wong,C.W.; Huang,K.; Chow,M.K.; Duan,L.; Chan,A.S.; Zhang,L.J.; Chen,H.; Luk,G.S.; Peiris,M.J.; Guan,Y.
EPI_ISL_63604	North America / United States / Delaware	2007-05-24	A/shorebird/Delaware/472/2007			The NIAID Influenza Genome Sequencing Consortium
EPI_ISL_63639	Asia / Pakistan	2007	A/turkey/Islamabad-Pakistan/NARC-7871/02/2007			Naeem,K.; Ahmed,Z.; Siddique,N.; Ayaz,M.; Franks,J.; Webster,R.G.
EPI_ISL_63641	North America / United States / Virginia	2007	A/turkey/VA/505477-18/2007			Kim,L.M.; Scott,M.A.; Suarez,D.L.; Spackman,E.; Swayne,D.E.; Senne,D.A.; Afonso,C.L.
EPI_ISL_6381	Asia / Iran, Islamic Republic of	2006	A/cygnus cygnus/Iran/754/2006
EPI_ISL_6382	Asia / Afghanistan	2006	A/chicken/Afghanistan/1207/2006
EPI_ISL_6383	Europe / Italy	2006	A/mallard/Italy/835/2006
EPI_ISL_6386	Europe / Croatia	2005	A/cygnus olor/Croatia/1/2005
EPI_ISL_6399	Africa / Nigeria	2006	A/chicken/Nigeria/1047-54/2006
EPI_ISL_64006	Europe / Netherlands	2005	A/mallard/Netherlands/2/2005			Kim,L.M.; Scott,M.A.; Suarez,D.L.; Spackman,E.; Swayne,D.E.; Afonso,C.L.
EPI_ISL_6412	Africa / Niger	2006	A/duck/Niger/914/2006
EPI_ISL_6413	Europe / Italy	2006-02-10	A/cygnus olor/Italy/742/2006
EPI_ISL_6414	Europe / Slovenia	2006	A/swan/Slovenia/760/2006
EPI_ISL_64306	Asia / Palestinian Territory / Gaza Strip	2006	A/chicken/Gaza/450/2006			Panshin,A.; Golender,N.; Banet-Noach,C.; Tendler,Y.; Perk,S.
EPI_ISL_64307	Asia / Palestinian Territory / Gaza Strip	2006	A/chicken/Gaza/713/2006			Panshin,A.; Golender,N.; Banet-Noach,C.; Tendler,Y.; Perk,S.
EPI_ISL_64308	Asia / Palestinian Territory / Gaza Strip	2006	A/chicken/Gaza/714/2006			Panshin,A.; Golender,N.; Banet-Noach,C.; Tendler,Y.; Perk,S.
EPI_ISL_64321	Asia / Korea, Republic of	2006	A/chicken/Korea/IS/2006			Lee,Y.-J.; Choi,Y.-K.; Kim,Y.-J.; Song,M.-S.; Jeong,O.-M.; Lee,E.-K.; Jeon,W.-J.; Jeong,W.; Joh,S.-J.; Choi,K.-S.; Her,M.; Kim,M.-C.; Kim,A.; Kim,M.-J.; Lee,E.H.; Oh,T.-G.; Moon,H.-J.; You,D.-W.; Kim,J.-H.; Sung,M.-H.; Kwon,J.-H.; Kim,C.-J.
EPI_ISL_64324	Asia / India / Maharashtra	2006	A/chicken/Navapur/7972/2006			Pateriya,A.K.; Khandia,R.; Pattnaik,B.; Nagarajan,S.; Tosh,C.; Pradhan,H.K.
EPI_ISL_64350	Asia / Palestinian Territory / Gaza Strip	2006	A/duck/Gaza/760/2006			Panshin,A.; Golender,N.; Banet-Noach,C.; Tendler,Y.; Perk,S.
EPI_ISL_64351	Asia / Palestinian Territory / Gaza Strip	2006	A/duck/Gaza/834/2006			Panshin,A.; Golender,N.; Banet-Noach,C.; Tendler,Y.; Perk,S.
EPI_ISL_64353	Europe / Hungary	2006	A/duck/Hungary/11804/2006			Van Borm,S.; Palfi,V.; Balint,A.; van den Berg,T.
EPI_ISL_64368	Asia / Pakistan	2006	A/goose/Lahore-Pakistan/NARC-3321/4/2006			Naeem,K.; Ahmed,Z.; Siddique,N.; Ayaz,M.; Franks,J.; Webster,R.G.
EPI_ISL_64373	North America / United States / Montana	2006	A/mallard/Montana/456423/2006			Kim,L.M.; Scott,M.A.; Suarez,D.L.; Spackman,E.; Swayne,D.E.; Senne,D.A.; Afonso,C.L.
EPI_ISL_64397	Asia / Japan	2006-12	A/northern pintail/Akita/714/2006			Jahangir,A.; Takehara,K.
EPI_ISL_64481	Europe / Romania	2006	A/wild goose/Olt/RO-AI-288/2006			Turcitu,M.; Coste,H.; Cioranu,R.; Singer,R.; Ward,M.; Starick,E.; Onita,I.
EPI_ISL_6459	Europe / Italy	1997	A/poultry/Italy/330/1997
EPI_ISL_64833	Asia / Indonesia	2005	A/chicken/Magetan/BBVW/2005			Smith,G.; Naipospos,T.S.; Usman,T.; Nguyen,T.; de Jong,M.; Peiris,J.; Guan,Y.
EPI_ISL_64841	Asia / Indonesia	2005	A/chicken/Tarutung/BPPVI/2005			Smith,G.; Naipospos,T.S.; Usman,T.; Nguyen,T.; de Jong,M.; Peiris,J.; Guan,Y.
EPI_ISL_64861	Europe / France	2005	A/duck/France/05054a/2005			Le Gall-Recule,G.
EPI_ISL_64862	Europe / France	2005	A/duck/France/05056a/2005			Le Gall-Recule,G.
EPI_ISL_64863	Europe / France	2005	A/duck/France/05057b/2005			Le Gall-Recule,G.
EPI_ISL_64898	North America / Canada / Quebec	2005-08-19	A/mallard/Quebec/16334/2005			The NIAID Influenza Genome Sequencing Consortium
EPI_ISL_64904	North America / Canada / British Columbia	2005-08-27	A/northern pintail/British Columbia/07847/2005			The NIAID Influenza Genome Sequencing Consortium
EPI_ISL_64908	Asia / Thailand	2005	A/open-bill stork/Thailand/VSMU-15-ATG/2005			Uchida,Y.; Saito,T.
EPI_ISL_6491	Asia / Indonesia	2006-09-24	A/Indonesia/CDC836/2006
EPI_ISL_64958	Asia / China	2005	A/Bar headed goose/Qinghai/1A/2005			Hoffmann,E.; Webby,R.J.; Webster,R.G.
EPI_ISL_6507374	Europe / Croatia / Sisacko-Moslavacka Zupanija / Muzilovcica (45¬∞ 23' 25.9'' N; 16¬∞ 40' 49.3'' E)	2021-11-12	A/mute swan/Croatia/100/2021	Croatian Veterinary Institute, Poultry Centre	Croatian Veterinary Institute	Saviƒá, Vladimir
EPI_ISL_65189	Asia / Thailand	2004	A/chicken/Nakorn-Patom/Thailand/CU-K2/2004			Theamboonlers,A.; Payungporn,S.; Thongmee,C.; Chutinimitkul,S.; Pakdeeviroj,P.; Viseshakul,N.; Oraveerakul,K.; Kaewcharoen,J.; Suradhat,S.; Thanawongnuwech,R.; Amonsin,A.; Poovorawan,Y.
EPI_ISL_65216	Europe / Belgium	2004	A/crested eagle/Belgium/01/2004			Van Borm,S.; Lambrecht,B.; Boschmans,M.; van den Berg,T.
EPI_ISL_65649	Asia / Indonesia	2004-05-25	A/quail/Yogjakarta/UT1075/2004			Tankano,R.
EPI_ISL_65832	Europe / France	2007-02-15	A/Muscovy duck/France/070090b/2007			Francois-Xavier,B.; Le gall-Recule,G.; Guillou-Cloarec,C.; Ogor,K.; Jestin,V.
EPI_ISL_65841	Europe / France	2008-01	A/duck/France/080032/2008			Francois-Xavier,B.; Le gall-Recule,G.; Guillou-Cloarec,C.; Ogor,K.; Jestin,V.
EPI_ISL_65842	Europe / France	2008-01	A/duck/France/080036/2008			Francois-Xavier,B.; Le gall-Recule,G.; Guillou-Cloarec,C.; Ogor,K.; Jestin,V.
EPI_ISL_65843	Europe / France	2006-11-07	A/mallard/France/061054/2006			Francois-Xavier,B.; Le gall-Recule,G.; Guillou-Cloarec,C.; Ogor,K.; Jestin,V.
EPI_ISL_65844	Europe / France	2006-10-24	A/mallard/France/06964/2006			Francois-Xavier,B.; Le gall-Recule,G.; Guillou-Cloarec,C.; Ogor,K.; Jestin,V.
EPI_ISL_6590766	Europe / France / Region Lorraine / Departement de la Meuse	2021-11-08	A/swan/France/21P012384/2021	Anses (Ploufragan-Plouzan√©)	ANSES Agence Nationale De Securite Sanitaire De L‚Äôalimentation
EPI_ISL_660264	Europe / Belgium / Provincie West-Vlaanderen / Menen	2020-11-18	A/Gallus_gallus/Belgium/12168_002/2020	Sciensano - Animal Infectious Diseases	Sciensano, Department of Animal Infectious Diseases	Van Borm,Steven; Mathijs,Elisabeth; Vandenbussche,Frank; van den Berg,Thierry; Lambrecht,B√©n√©dicte; Steensels,Mieke
EPI_ISL_66195	Europe / Austria	2006-02-16	A/duck/Mellach/335/2006			Fink,M.; Revilla-Fernandez,S.; Koefer,J.
EPI_ISL_66199	Europe / Austria	2006-04-04	A/duck/Wels/2025/2006			Fink,M.; Revilla-Fernandez,S.; Koefer,J.
EPI_ISL_66215	Europe / Austria	2006-02-20	A/swan/ArcheNoah/403/2006			Fink,M.; Revilla-Fernandez,S.; Koefer,J.
EPI_ISL_66218	Europe / Austria	2006-04-05	A/swan/Hoeflein/2048/2006			Fink,M.; Revilla-Fernandez,S.; Koefer,J.
EPI_ISL_66220	Europe / Austria	2006-04-21	A/swan/Krems/2547/2006			Fink,M.; Revilla-Fernandez,S.; Koefer,J.
EPI_ISL_66229	Europe / Austria	2006-03-20	A/swan/Voecklabruck/1484/2006			Fink,M.; Revilla-Fernandez,S.; Koefer,J.
EPI_ISL_66230	Europe / Austria	2006-03-16	A/swan/Wien/1410/2006			Fink,M.; Revilla-Fernandez,S.; Koefer,J.
EPI_ISL_664	Asia / Japan / Hokkaido	2007	A/duck/Hokkaido/Vac-3/2007
EPI_ISL_666890	Europe / Croatia / Koprivnicko-Krizevacka Zupanija / Delovi	2020-11-17	A/turkey/Croatia/104/2020	Croatian Veterinary Institute, Poultry Centre	Croatian Veterinary Institute	Saviƒá, Vladimir
EPI_ISL_667810	Europe / France / Corsica / Departement de la Haute-Corse	2020-11-10	A/chicken/France/20P016448/2020	Anses (Ploufragan-Plouzan√©)	ANSES Agence Nationale De Securite Sanitaire De L‚Äôalimentation
EPI_ISL_66841	Africa / Nigeria	2008-07-16	A/chicken/Nigeria/08VIR4337-343/2008			Fusaro,A.; Nelson,M.I.; Joannis,T.; Bertolotti,L.; Monne,I.; Salviato,A.; Capua,I.; Holmes,E.C.; Cattoli,G.
EPI_ISL_66842	Africa / Nigeria	2008-07-16	A/chicken/Nigeria/08VIR4337-344/2008			Fusaro,A.; Nelson,M.I.; Joannis,T.; Bertolotti,L.; Monne,I.; Salviato,A.; Capua,I.; Holmes,E.C.; Cattoli,G.
EPI_ISL_668456	Europe / Sweden / Skane Lan / Lunds Kommun	2020-11-10	A/Peregrine falcon/Sweden/SVA201117SZ0467/20KN003345/2020	National Veterinary Institute, SVA	National Veterinary Institute
EPI_ISL_668457	Europe / Sweden / Skane Lan / Lunds Kommun	2020-11-12	A/barnacle goose/Sweden/SVA201117SZ0468/KN003355/2020	National Veterinary Institute, SVA	National Veterinary Institute
EPI_ISL_66846	Africa / Nigeria	2006-02-25	A/chicken/Nigeria/08VIR4337-387/2006			Fusaro,A.; Nelson,M.I.; Joannis,T.; Bertolotti,L.; Monne,I.; Salviato,A.; Capua,I.; Holmes,E.C.; Cattoli,G.
EPI_ISL_66852	Africa / Nigeria	2007-01-08	A/chicken/Nigeria/08VIR4337-497/2007			Fusaro,A.; Nelson,M.I.; Joannis,T.; Bertolotti,L.; Monne,I.; Salviato,A.; Capua,I.; Holmes,E.C.; Cattoli,G.
EPI_ISL_66857	Africa / Nigeria	2007-08-02	A/chicken/Nigeria/08RS848-102/2007			Fusaro,A.; Nelson,M.I.; Joannis,T.; Bertolotti,L.; Monne,I.; Salviato,A.; Capua,I.; Holmes,E.C.; Cattoli,G.
EPI_ISL_66868	Africa / Nigeria	2007-10-18	A/chicken/Nigeria/08RS848-122/2007			Fusaro,A.; Nelson,M.I.; Joannis,T.; Bertolotti,L.; Monne,I.; Salviato,A.; Capua,I.; Holmes,E.C.; Cattoli,G.
EPI_ISL_66875	Africa / Nigeria	2006-07-08	A/chicken/Nigeria/08RS848-24/2006			Fusaro,A.; Nelson,M.I.; Joannis,T.; Bertolotti,L.; Monne,I.; Salviato,A.; Capua,I.; Holmes,E.C.; Cattoli,G.
EPI_ISL_66899	Africa / Nigeria	2007-02-10	A/water fowl/Nigeria/08RS848-66/2007			Fusaro,A.; Nelson,M.I.; Joannis,T.; Bertolotti,L.; Monne,I.; Salviato,A.; Capua,I.; Holmes,E.C.; Cattoli,G.
EPI_ISL_66901	Africa / Nigeria	2007-02-14	A/chicken/Nigeria/08RS848-68/2007			Fusaro,A.; Nelson,M.I.; Joannis,T.; Bertolotti,L.; Monne,I.; Salviato,A.; Capua,I.; Holmes,E.C.; Cattoli,G.
EPI_ISL_67373	Asia / China	2003	A/chicken/Hubei/wn/2003			Liao,X.; Zhang,X.; Wang,J.; Yu,J.; Li,T.
EPI_ISL_67374	Asia / China	2003	A/chicken/Hubei/wo/2003			Liao,X.; Zhang,X.; Wang,J.; Yu,J.; Li,T.
EPI_ISL_67375	Asia / Indonesia	2003	A/chicken/Indonesia/8/2003			Kim,L.M.; Scott,M.A.; Suarez,D.L.; Spackman,E.; Swayne,D.E.; Afonso,C.L.
EPI_ISL_67386	Asia / China	2003	A/chicken/Jilin/xw/2003			Liao,X.; Zhang,X.; Wang,J.; Yu,J.; Liu,J.
EPI_ISL_67388	Asia / Korea, Republic of	2003	A/chicken/Korea/es/2003			Smith,C.
EPI_ISL_67399	Asia / China	2003	A/goose/Jilin/hb/2003			Liao,X.; Zhang,X.; Wang,J.; Yu,J.; Jin,N.
EPI_ISL_67415	North America / United States / Delaware	2003	A/ruddy turnstone/Delaware/499/2003			Kim,L.M.; Scott,M.A.; Suarez,D.L.; Spackman,E.; Swayne,D.E.; Stallknecht,D.E.; Afonso,C.L.
EPI_ISL_6755	Europe / Italy	1997	A/poultry/Italy/382/1997
EPI_ISL_6761101	Europe / Belgium / Provincie Antwerpen / Ekerne	2021-11-04	A/Branta_leucopsis/Belgium/14735_0001/2021	Sciensano - Animal Infectious Diseases	Sciensano, Department of Animal Infectious Diseases	Van Borm, Steven; Roupie, Virginie; Lambrecht, Benedicte; Mathijs, Elisabeth; Steensels, Mieke
EPI_ISL_67725	Asia / China	2002	A/chicken/Hubei/wf/2002			Liao,X.; Zhang,X.; Wang,J.; Yu,J.; Li,T.
EPI_ISL_67866	Europe / Sweden	2002	A/mallard/Sweden/21/2002			Kim,L.M.; Scott,M.A.; Suarez,D.L.; Spackman,E.; Swayne,D.E.; Afonso,C.L.
EPI_ISL_67867	Europe / Sweden	2002	A/mallard/Sweden/49/2002			Kim,L.M.; Scott,M.A.; Suarez,D.L.; Spackman,E.; Swayne,D.E.; Afonso,C.L.
EPI_ISL_67869	Europe / Sweden	2002	A/mallard/Sweden/7/2002			Kim,L.M.; Scott,M.A.; Suarez,D.L.; Spackman,E.; Swayne,D.E.; Afonso,C.L.
EPI_ISL_6795385	North America / United States	2021-08-11	A/mallard/New York/AH0179249/2021			USDA National Veterinary Services Laboratories,a.; USDA Wildlife Services,a.; Cornell Diagnostic Laboratory,a.; Franzen,K.M.; Love,E.R.; Chinh,T.T.; Killian,M.L.; Koster,L.G.; Bevins,S.N.; Linder,T.J.; Lenoch,J.B.; Dilione,K.
EPI_ISL_68049	North America / United States / Maryland	2001	A/mallard/Maryland/252/2001			Kim,L.M.; Scott,M.A.; Suarez,D.L.; Spackman,E.; Swayne,D.E.; Slemons,R.D.; Afonso,C.L.
EPI_ISL_68050	North America / United States / Maryland	2001	A/mallard/Maryland/302/2001			Kim,L.M.; Scott,M.A.; Suarez,D.L.; Spackman,E.; Swayne,D.E.; Slemons,R.D.; Afonso,C.L.
EPI_ISL_6816050	Africa / Egypt	2020-01-15	A/Duck/Egypt/BEH2/2020			Khalil,H.S.; Abd El-Hamid,H.S.; Ellakany,H.F.; Elbestawy,A.R.; Mohamed,A.S.A.
EPI_ISL_6816051	Africa / Egypt	2020-02-14	A/chicken/Egypt/GIZ4/2020			Khalil,H.S.; Abd El-Hamid,H.S.; Ellakany,H.F.; Elbestawy,A.R.; Mohamed,A.S.A.
EPI_ISL_6816053	Africa / Egypt	2020-11-11	A/chicken/Egypt/MEN10/2020			Khalil,H.S.; Abd El-Hamid,H.S.; Ellakany,H.F.; Elbestawy,A.R.; Mohamed,A.S.A.
EPI_ISL_6816057	Asia / China	2021	A/environment sample/China/TZ001/2021			Cui,S.; Zou,L.; Liu,Y.; Zhao,J.; Peng,X.; Lu,G.; Shi,W.
EPI_ISL_6829533	Asia / Japan / Kagoshima	2021-11-12	A/chicken/Kagoshima/21A6T/2021	National Institute of Animal Health	National Institute of Animal Health
EPI_ISL_6829536	Asia / Japan / Kagoshima	2021-11-14	A/chicken/Kagoshima/B3T/2021	National Institute of Animal Health	National Institute of Animal Health
EPI_ISL_683997	Europe / United Kingdom	2020-11-24	A/mute swan/Wales/048069/2020	Animal and Plant Health Agency (APHA)	Animal and Plant Health Agency (APHA)
EPI_ISL_683999	Europe / United Kingdom	2020-11-24	A/mute swan/Wales/048068/2020	Animal and Plant Health Agency (APHA)	Animal and Plant Health Agency (APHA)
EPI_ISL_68521	Asia / Hong Kong (SAR)	1999	A/goose/Hong Kong/437-8/1999			Kim,L.M.; Scott,M.A.; Suarez,D.L.; Spackman,E.; Swayne,D.E.; Afonso,C.L.
EPI_ISL_68551	Europe / Netherlands	1999	A/mallard/Netherlands/3/1999			Kim,L.M.; Scott,M.A.; Suarez,D.L.; Spackman,E.; Swayne,D.E.; Afonso,C.L.
EPI_ISL_68652	Asia / Hong Kong (SAR)	1997	A/Hong Kong/485/1997			Kim,L.M.; Scott,M.A.; Suarez,D.L.; Spackman,E.; Swayne,D.E.; Afonso,C.L.
EPI_ISL_68656	Europe / Italy	1997	A/avian/Italy/1485/1997			Kim,L.M.; Scott,M.A.; Suarez,D.L.; Spackman,E.; Swayne,D.E.; Afonso,C.L.
EPI_ISL_68664	Asia / China	1997	A/chicken/Hubei/wj/1997			Liao,X.; Zhang,X.; Wang,J.; Yu,J.; Li,T.
EPI_ISL_68666	Asia / China	1997	A/chicken/Hubei/wl/1997			Liao,X.; Zhang,X.; Wang,J.; Yu,J.; Li,T.
EPI_ISL_68676	Asia / Singapore	1997	A/duck/Singapore/F119/3/1997			Kim,L.M.; Scott,M.A.; Suarez,D.L.; Spackman,E.; Swayne,D.E.; Afonso,C.L.
EPI_ISL_6877	Europe / Italy	1997	A/poultry/Italy/373/1997
EPI_ISL_6891	Europe / Italy / Apulia	2006	A/cygnus olor/Italy/808/2006
EPI_ISL_69212	Europe / Switzerland	2008-02-19	A/common pochard/Switzerland/WV4080110/2008			Baumer,A.; Feldmann,J.; Renzullo,S.; Mueller,M.; Thuer,B.; Hofmann,M.A.
EPI_ISL_6922	Asia / Afghanistan	2006	A/chicken/Afghanistan/1573-65/2006
EPI_ISL_6927	Africa / Sudan	2006	A/chicken/Sudan/2115-9/2006
EPI_ISL_69393	Asia / Korea, Republic of	2004-12-24	A/duck/Korea/GJ54/2004			Kim,H.R.; Park,C.K.; Oem,J.K.; Bae,Y.C.; Choi,J.G.; Lee,O.S.; Lee,Y.J.
EPI_ISL_6959592	Asia / Korea, Republic of / Chungcheongnam-do	2021-10-26	A/mandarin duck/Korea/WA585/2021	Animal and Plant Quarantine Agency (O-2144)	Animal and Plant Quarantine Agency (APQA)
EPI_ISL_6959593	Asia / Korea, Republic of / Chungcheongbuk-do	2021-11-08	A/quail/Korea/H526/2021	Animal and Plant Quarantine Agency (O-2144)	Animal and Plant Quarantine Agency (APQA)
EPI_ISL_69720	Europe / Denmark / Region Sjaland / Vordingborg Kommune / Svinoe	2006-03-15	A/buzzard/Denmark/6370/2006	National Veterinary Institute	Statens Serum Institute	Bragstad,K.; Fomsgaard,A.; Jorgensen,P.H.; Hammer,A.S.; Kabell,S.; Handberg,K.
EPI_ISL_69721	Europe / Denmark / Region Syddanmark / Sonderborg Kommune	2006-04-28	A/great crested grebe/Denmark/7498/2006	Technical University of Denmark	Statens Serum Institute	Bragstad,K.; Fomsgaard,A.; Jorgensen,P.H.; Hammer,A.S.; Kabell,S.; Handberg,K.
EPI_ISL_69722	Europe / Denmark / Region Hovedstaden / Rudersdal	2006-04-05	A/whooper swan/Denmark/7275/2006	National Veterinary Institute	Statens Serum Institute	Bragstad,K.; Fomsgaard,A.; Jorgensen,P.H.; Hammer,A.S.; Kabell,S.; Handberg,K.
EPI_ISL_69723	Europe / Denmark / Region Syddanmark / Kerteminde Kommune	2006-05-16	A/peacock/Denmark/60295/2006	National Veterinary Institute	Statens Serum Institute	Bragstad,K.; Fomsgaard,A.; Jorgensen,P.H.; Hammer,A.S.; Kabell,S.; Handberg,K.
EPI_ISL_69730	Europe / Denmark / Region Syddanmark / AEro	2006-03-15	A/tufted duck/Denmark/6431/2006	National Veterinary Institute	Statens Serum Institute	Bragstad,K.; Fomsgaard,A.; Jorgensen,P.H.; Hammer,A.S.; Kabell,S.; Handberg,K.
EPI_ISL_69731	Europe / Denmark / Region Syddanmark / Svendborg Kommune	2006-03-21	A/grey lag goose/Denmark/6692/2006	National Veterinary Institute	Statens Serum Institute	Bragstad,K.; Fomsgaard,A.; Jorgensen,P.H.; Hammer,A.S.; Kabell,S.; Handberg,K.
EPI_ISL_697771	Asia / Japan / Hokkaido	2020-10-24	A/northern pintail/Hokkaido/M13/2020			Sakoda,Y.; Isoda,N.
EPI_ISL_7029	Europe / Italy	2005	A/turkey/Italy/1258/2005
EPI_ISL_707015	Asia / Mongolia	2020-04-21	A/Whooper swan/Mongolia/24/2020			Jeong,S.; Otgontogtokh,N.; Lee,D.-H.; Davganyam,B.; Lee,S.-H.; Cho,A.Y.; Tseren-Ochir,E.-O.; Song,C.-S.
EPI_ISL_707016	Asia / Mongolia	2020-04-30	A/Whooper swan/Mongolia/25/2020			Jeong,S.; Otgontogtokh,N.; Lee,D.-H.; Davganyam,B.; Lee,S.-H.; Cho,A.Y.; Tseren-Ochir,E.-O.; Song,C.-S.
EPI_ISL_7091	Europe / Italy	1997	A/poultry/Italy/367/1997
EPI_ISL_70975	North America / United States / California	2005-08-20	A/mallard/California/39/2005			The NIAID Influenza Genome Sequencing Consortium
EPI_ISL_71024	Africa / Egypt	2009-02	A/duck/Egypt/0945smf-NLQP/2009			Arafa,A.A.; Hagag,N.M.; Abdullah,M.H.; Yehia,N.M.; Abdel-Halim,A.M.; Kilany,W.H.; Ahmed,M.S.; Zanaty,A.M.; Abdel-Aziz,O.M.; Hassan,M.K.; Aly,M.M.
EPI_ISL_710504	Europe / United Kingdom / North Yorkshire	2020-11-28	A/turkey/England/037784/2020	Animal and Plant Health Agency (APHA)	Animal and Plant Health Agency (APHA)
EPI_ISL_710509	Europe / United Kingdom / Hertfordshire	2020-11-09	A/chicken/England/033708/2020	Animal and Plant Health Agency (APHA)	Animal and Plant Health Agency (APHA)
EPI_ISL_7114	Europe / Italy	1997	A/poultry/Italy/365/1997
EPI_ISL_71165	Asia / Korea, Republic of	2008-04-01	A/chicken/Korea/Gimje/2008			Kim,H.R.; Park,C.K.; Lee,Y.J.; Woo,G.H.; Lee,G.G.; Oem,J.G.; Kim,S.H.; Jean,Y.H.; Bae,Y.C.; Yoon,S.S.; Roh,I.S.; Kim,H.Y.; Byun,J.W.; Song,Y.K.; Jeong,O.M.; Kwon,J.H.; Joo,Y.S.
EPI_ISL_71166	Asia / Korea, Republic of	2008-04-21	A/chicken/Korea/ISQ250/2008			Kim,H.R.; Park,C.K.; Lee,Y.J.; Woo,G.H.; Lee,G.G.; Oem,J.G.; Kim,S.H.; Jean,Y.H.; Bae,Y.C.; Yoon,S.S.; Roh,I.S.; Kim,H.Y.; Byun,J.W.; Song,Y.K.; Jeong,O.M.; Kwon,J.H.; Joo,Y.S.
EPI_ISL_71167	Asia / Korea, Republic of	2008-04-28	A/chicken/Korea/USQ284/2008			Kim,H.R.; Park,C.K.; Lee,Y.J.; Woo,G.H.; Lee,G.G.; Oem,J.G.; Kim,S.H.; Jean,Y.H.; Bae,Y.C.; Yoon,S.S.; Roh,I.S.; Kim,H.Y.; Byun,J.W.; Song,Y.K.; Jeong,O.M.; Kwon,J.H.; Joo,Y.S.
EPI_ISL_71168	Asia / Korea, Republic of	2008-04-09	A/chicken/Korea/YAQ173/2008			Kim,H.R.; Park,C.K.; Lee,Y.J.; Woo,G.H.; Lee,G.G.; Oem,J.G.; Kim,S.H.; Jean,Y.H.; Bae,Y.C.; Yoon,S.S.; Roh,I.S.; Kim,H.Y.; Byun,J.W.; Song,Y.K.; Jeong,O.M.; Kwon,J.H.; Joo,Y.S.
EPI_ISL_71169	Asia / Korea, Republic of	2008-04-06	A/duck/Korea/JEQ149/2008			Kim,H.R.; Park,C.K.; Lee,Y.J.; Woo,G.H.; Lee,G.G.; Oem,J.G.; Kim,S.H.; Jean,Y.H.; Bae,Y.C.; Yoon,S.S.; Roh,I.S.; Kim,H.Y.; Byun,J.W.; Song,Y.K.; Jeong,O.M.; Kwon,J.H.; Joo,Y.S.
EPI_ISL_71170	Asia / Korea, Republic of	2008-04-22	A/duck/Korea/NSQ263/2008			Kim,H.R.; Park,C.K.; Lee,Y.J.; Woo,G.H.; Lee,G.G.; Oem,J.G.; Kim,S.H.; Jean,Y.H.; Bae,Y.C.; Yoon,S.S.; Roh,I.S.; Kim,H.Y.; Byun,J.W.; Song,Y.K.; Jeong,O.M.; Kwon,J.H.; Joo,Y.S.
EPI_ISL_7157	Europe / Italy	1998	A/chicken/Italy/22A/1998
EPI_ISL_7158	Europe / Italy	2005	A/turkey/Italy/1325/2005
EPI_ISL_7160	Europe / Italy	2005	A/teal/Italy/3812/2005
EPI_ISL_718225	Asia / China / Jiangsu Provice	2020-11-25	A/Jiangsu/1/2020 ÔºàH5N6Ôºâ	Jiangsu Provincial Center for Disease Control & Prevention	Jiangsu Provincial Center for Disease Control & Prevention	Qi,x;Yu,hy
EPI_ISL_718266	Asia / China / Jiangsu Provice / Nanjing	2020-11-28	A/Jiangsu/1/2020(H5N6)	Nanjing Municipality Center for Disease Control & Prevention	Nanjing Center for Disease Control and Prevention
EPI_ISL_73298	Asia / China / Sichuan Province	2006-04-16	A/Sichuan/3/2006	WHO Chinese National Influenza Center	WHO Chinese National Influenza Center	Lan,Yu; Dong,Libo; Li,Zi; Li,Xiyan; Zhao,Xiang; Cheng,Yanhui; Tan,minju; Yang,Lei; Zou,Shumei; Wen,Leying; Wang,Dayan; Li,Dexin; Shu,Yuelong
EPI_ISL_7357590	Europe / Croatia / Sisacko-Moslavacka Zupanija / Cigoc (45¬∞ 25' 16,9" N; 16¬∞ 37' 1,2" E)	2021-11-12	A/mute swan/Croatia/101/2021	Croatian Veterinary Institute, Poultry Centre	Croatian Veterinary Institute	Saviƒá, Vladimir
EPI_ISL_73975	Asia / Hong Kong (SAR)	2009	A/feral pigeon/Hong Kong/3409/2009			Jizou,M.; Kida,H.; Sakoda,Y.; Okamatsu,M.
EPI_ISL_73976	Asia / Hong Kong (SAR)	2009	A/oriental magpie robin/Hong Kong/9298/2009			Jizou,M.; Kida,H.; Sakoda,Y.; Okamatsu,M.
EPI_ISL_74112	Europe / Germany	2005-11-25	A/teal/Germany/Wv632/2005			Bogs,J.
EPI_ISL_74313	Africa / Egypt	2010-03-07	A/Egypt/N03072/2010			Elassal,E.M.; Kandeel,A.; Abdelghani,A.S.; Elsayed,N.M.; Gomaa,A.A.; Younan,M.; Earhart,K.C.; Turner,M.; Pimentel,G.; Barthel,R.V.
EPI_ISL_74318	Africa / Egypt	2009-06-16	A/Egypt/N05912/2009			Elassal,E.M.; Kandeel,A.; Abdelghani,A.S.; Elsayed,N.M.; Gomaa,A.A.; Younan,M.; Earhart,K.C.; Turner,M.; Pimentel,G.; Barthel,R.V.
EPI_ISL_74346	North America / United States / New York	2006	A/avian/New York/466812/2006			Kim,L.M.; Scott,M.A.; Suarez,D.L.; Spackman,E.; Swayne,D.E.; Senne,D.A.; Afonso,C.L.
EPI_ISL_74836	Europe / Belgium / Province de Brabant Wallon / La Hulpe	2008-11	A/Anas platyrhynchos/Belgium/09-762-P1/2008	Veterinary and Agrochemical Research Centre CODA-CERVA	Veterinary and Agrochemical Research Centre CODA-CERVA	Van Borm,Steven
EPI_ISL_7494	Europe / Italy	2004	A/duck/Italy/775/2004
EPI_ISL_75176	Asia / Korea, Republic of	2006-12	A/aquatic bird/Korea/w132/2006			Baek,Y.H.; Pascua,P.N.; Song,M.-S.; Choi,Y.K.
EPI_ISL_75179	Asia / Korea, Republic of	2007-01	A/aquatic bird/Korea/w164/2007			Baek,Y.H.; Pascua,P.N.; Song,M.-S.; Choi,Y.K.
EPI_ISL_75182	Asia / Korea, Republic of	2007-10	A/aquatic bird/Korea/w198/2007			Baek,Y.H.; Pascua,P.N.; Song,M.-S.; Choi,Y.K.
EPI_ISL_75183	Asia / Korea, Republic of	2007-11	A/aquatic bird/Korea/w200/2007			Baek,Y.H.; Pascua,P.N.; Song,M.-S.; Choi,Y.K.
EPI_ISL_75190	Asia / Korea, Republic of	2007-11	A/aquatic bird/Korea/w229/2007			Baek,Y.H.; Pascua,P.N.; Song,M.-S.; Choi,Y.K.
EPI_ISL_75191	Asia / Korea, Republic of	2007-11	A/aquatic bird/Korea/w230/2007			Baek,Y.H.; Pascua,P.N.; Song,M.-S.; Choi,Y.K.
EPI_ISL_75192	Asia / Korea, Republic of	2007-11	A/aquatic bird/Korea/w235/2007			Baek,Y.H.; Pascua,P.N.; Song,M.-S.; Choi,Y.K.
EPI_ISL_75196	Asia / Korea, Republic of	2008-11	A/aquatic bird/Korea/w351/2008			Baek,Y.H.; Pascua,P.N.; Song,M.-S.; Choi,Y.K.
EPI_ISL_75567	Asia / Korea, Republic of	2006-11	A/aquatic bird/Korea/w120/2006			Baek,Y.H.; Pascua,P.N.; Song,M.-S.; Choi,Y.K.
EPI_ISL_75568	Asia / Korea, Republic of	2006-11	A/aquatic bird/Korea/w121/2006			Baek,Y.H.; Pascua,P.N.; Song,M.-S.; Choi,Y.K.
EPI_ISL_75569	Asia / Korea, Republic of	2006-11	A/aquatic bird/Korea/w125/2006			Baek,Y.H.; Pascua,P.N.; Song,M.-S.; Choi,Y.K.
EPI_ISL_75572	Asia / Korea, Republic of	2007-11	A/aquatic bird/Korea/w208/2007			Baek,Y.H.; Pascua,P.N.; Song,M.-S.; Choi,Y.K.
EPI_ISL_75575	Asia / Korea, Republic of	2007-11	A/aquatic bird/Korea/w221/2007			Baek,Y.H.; Pascua,P.N.; Song,M.-S.; Choi,Y.K.
EPI_ISL_75576	Asia / Korea, Republic of	2007-11	A/aquatic bird/Korea/w231/2007			Baek,Y.H.; Pascua,P.N.; Song,M.-S.; Choi,Y.K.
EPI_ISL_7570462	Europe / Croatia / Medimurska Zupanija / Gornji Kursanec (46¬∞ 19' 27.3‚Äú N; 16¬∞ 22' 45‚Äú E)	2021-11-19	A/mute swan/Croatia/104/2021	Croatian Veterinary Institute, Poultry Centre	Croatian Veterinary Institute	Saviƒá, Vladimir
EPI_ISL_7585764	Europe / Belgium / Provincie Limburg / Genk	2021-02-28	A/Aalopochen_Aegyptiaca/Belgium/2928_002/2021	Sciensano - Animal Infectious Diseases	Sciensano, Department of Animal Infectious Diseases	Van Borm, Steven; Mathijs, Elisabeth; Roupie, Virginie; Lambrecht, Benedicte; Steensels, Mieke
EPI_ISL_7590312	Europe / Belgium / Province de Liege / Amay	2021-01-11	A/Branta_canadensis/Belgium/500/2021	Sciensano - Animal Infectious Diseases	Sciensano, Department of Animal Infectious Diseases	Van Borm, Steven; Mathijs, Elisabeth; Roupie, Virginie; Lambrecht, Benedicte; Steensels, Mieke
EPI_ISL_7591058	Europe / Belgium / Provincie West-Vlaanderen / Beveren	2021-04-20	A/Anas_platyrhynchos domestica/Belgium/5517/2021	Sciensano - Animal Infectious Diseases	Sciensano, Department of Animal Infectious Diseases	Van Borm, Steven; Mathijs, Elisabeth; Vandenbussche, Frank; Roupie, Virginie; Lambrecht, Benedicte; Steensels, Mieke
EPI_ISL_7598788	Europe / Belgium / Provincie West-Vlaanderen / De Panne	2020-12-03	A/Anser_brachyrhynchus/Belgium/13275_0009/2020	Sciensano - Animal Infectious Diseases	Sciensano, Department of Animal Infectious Diseases	Van Borm, Steven; Vandenbussche, Frank; Roupie, Virginie; Lambrecht, Benedicte; Steensels, Mieke
EPI_ISL_76070	North America / United States	2009	A/whooper swan/Mongolia/3/2005			Kapczynski,D.R.; Petkov,D.I.; Liljebjelke,K.A.
EPI_ISL_76081	Asia / China / Hubei	2010-06-01	A/Hubei/1/2010		WHO Chinese National Influenza Center	Yu Lan,Wei Wang,Shumei Zou,Zi Li,Leying Wen,Xiaodan Li,Libo Dong,Dexin Li,Yuelong Shu
EPI_ISL_76113	Asia / Israel	2010-01-25	A/chicken/Israel/65/2010			Shkoda,I.; Lapin,K.; Perk,S.
EPI_ISL_7622619	Europe / Belgium / Provincie West-Vlaanderen / Brugge and Zwin	2020-12-03	A/Anser_Brachyrhynchus_Anser_Anser/Belgium/13846/2020	Sciensano - Animal Infectious Diseases	Sciensano, Department of Animal Infectious Diseases	Van Borm, Steven; Vandenbussche, Frank; Roupie, Virginie; Lambrecht, Benedicte; Steensels, Mieke
EPI_ISL_7623299	Europe / Belgium / Provincie Oost-Vlaanderen / Erembodegem	2021-03-01	A/Columba_palumbus/Belgium/2928_004/2021	Sciensano - Animal Infectious Diseases	Sciensano, Department of Animal Infectious Diseases	Van Borm, Steven; Vandenbussche, Frank; Roupie, Virginie; Lambrecht, Benedicte; Steensels, Mieke
EPI_ISL_7623303	Europe / Belgium / Provincie Oost-Vlaanderen / Lokeren	2021-03-01	A/Garrulus_glandarius/Belgium/2928_003/2021	Sciensano - Animal Infectious Diseases	Sciensano, Department of Animal Infectious Diseases	Van Borm, Steven; Vandenbussche, Frank; Roupie, Virginie; Lambrecht, Benedicte; Steensels, Mieke
EPI_ISL_7623789	Europe / Belgium / Provincie Oost-Vlaanderen / Moerzeke	2021-07-12	A/Gallus_gallus/Belgium/9247/2021	Sciensano - Animal Infectious Diseases	Sciensano, Department of Animal Infectious Diseases	Van Borm, Steven; Vandenbussche, Frank; Roupie, Virginie; Lambrecht, Benedicte; Steensels, Mieke
EPI_ISL_7624142	Europe / Belgium / Province de Luxembourg / Attert	2021-09-09	A/Gallus_gallus/Belgium/11644/2021	Sciensano - Animal Infectious Diseases	Sciensano, Department of Animal Infectious Diseases	Van Borm, Steven; Vandenbussche, Frank; Roupie, Virginie; Lambrecht, Benedicte; Steensels, Mieke
EPI_ISL_76273	Asia / Mongolia	2010	A/whooper swan/Mongolia/1/2010			Jizou,M.; Kida,H.; Sakoda,Y.; Okamatsu,M.
EPI_ISL_76973	Asia / Indonesia / East Java	2007	A/swine/East Java/UT6010/2007			Takano,R.
EPI_ISL_77205	Asia / Korea, Republic of	2008-12-31	A/duck/Korea/A93/2008			Kim,H.R.; Park,C.K.; Oem,J.K.; Bae,Y.C.; Lee,O.S.; Lee,Y.J.
EPI_ISL_77206	Asia / Korea, Republic of	2009-04-06	A/wild bird/Korea/A81/2009			Kim,H.R.; Park,C.K.; Oem,J.K.; Bae,Y.C.; Lee,O.S.; Lee,Y.J.
EPI_ISL_7733597	Europe / Italy / CR	2021-11-29	A/turkey/Italy/21VIR10340/2021	Istituto Zooprofilattico Speriment. Lombardia, Emilia Ro. IZSLER	Istituto Zooprofilattico Sperimentale Delle Venezie	Zecchin, B.; Fusaro, A.; Schivo, A.; Salviato, A.; Palumbo, E.; Milani, A.; Giussani, E.; Pastori, A.; Monne, I.; Terregino, C.
EPI_ISL_7733611	Europe / Italy / VE	2021-11-23	A/Wild_goose/Italy/21VIR10193/2021	Istituto Zooprofilattico Sperimentale delle Venezie, EU/OIE/Reference Laboratory and FAO Reference Centre for AI and ND	Istituto Zooprofilattico Sperimentale Delle Venezie	Zecchin, B.; Fusaro, A.; Schivo, A.; Salviato, A.; Palumbo, E.; Milani, A.; Giussani, E.; Pastori, A.; Monne, I.; Terregino, C.
EPI_ISL_77980	Asia / China / Tibet Autonomous Region	2006	A/bar-headed goose/Tibet/8/2006			Li,Y.; Shi,J.; Zhong,G.; Deng,G.; Tian,G.; Ge,J.; Zeng,X.; Song,J.; Zhao,D.; Liu,L.; Jiang,Y.; Guan,Y.; Bu,Z.; Chen,H.
EPI_ISL_77982	Asia / China / Fujian Province	2007	A/chicken/Fujian/1/2007			Li,Y.; Shi,J.; Zhong,G.; Deng,G.; Tian,G.; Ge,J.; Zeng,X.; Song,J.; Zhao,D.; Liu,L.; Jiang,Y.; Guan,Y.; Bu,Z.; Chen,H.
EPI_ISL_78001	Asia / China / Tibet Autonomous Region	2008	A/chicken/Tibet/6/2008			Li,Y.; Shi,J.; Zhong,G.; Deng,G.; Tian,G.; Ge,J.; Zeng,X.; Song,J.; Zhao,D.; Liu,L.; Jiang,Y.; Guan,Y.; Bu,Z.; Chen,H.
EPI_ISL_78023	Asia / China / Tibet Autonomous Region	2006	A/great cormorant/Tibet/12/2006			Li,Y.; Shi,J.; Zhong,G.; Deng,G.; Tian,G.; Ge,J.; Zeng,X.; Song,J.; Zhao,D.; Liu,L.; Jiang,Y.; Guan,Y.; Bu,Z.; Chen,H.
EPI_ISL_78025	Asia / China / Tibet Autonomous Region	2006	A/shrike/Tibet/13/2006			Li,Y.; Shi,J.; Zhong,G.; Deng,G.; Tian,G.; Ge,J.; Zeng,X.; Song,J.; Zhao,D.; Liu,L.; Jiang,Y.; Guan,Y.; Bu,Z.; Chen,H.
EPI_ISL_7880689	Europe / Belgium / Provincie Antwerpen / Weelde (Ravels)	2021-12-07	A/Gallus_gallus/Belgium/16070_003/2021	Sciensano - Animal Infectious Diseases	Sciensano, Department of Animal Infectious Diseases	Van Borm, Steven; Roupie, Virginie; Lambrecht, Benedicte; Mathijs, Elisabeth; Steensels, Mieke
EPI_ISL_7880696	Europe / Belgium / Provincie West-Vlaanderen / Alveringem	2021-12-06	A/Gallus_gallus/Belgium/15977/2021	Sciensano - Animal Infectious Diseases	Sciensano, Department of Animal Infectious Diseases	Van Borm, Steven; Roupie, Virginie; Lambrecht, Benedicte; Mathijs, Elisabeth; Steensels, Mieke
EPI_ISL_7892492	Europe / Croatia / Osjecko-Baranjska Zupanija / Kopacki rit (45.606587¬∞ 18.801463¬∞)	2021-12-08	A/grey heron/Croatia/132/2021	Croatian Veterinary Institute, Poultry Centre	Croatian Veterinary Institute	Saviƒá, Vladimir
EPI_ISL_79750	North America / United States	2006	A/avian/Colorado/456648/2006			Kim,L.M.; Scott,M.A.; Suarez,D.L.; Spackman,E.; Swayne,D.E.; Senne,D.A.; Afonso,C.L.
EPI_ISL_79755	North America / United States	2007	A/duck/New York/504372/2007			Kim,L.M.; Scott,M.A.; Suarez,D.L.; Spackman,E.; Swayne,D.E.; Senne,D.A.; Afonso,C.L.
EPI_ISL_7983813	Asia / China / Zhejiang Province / Hangzhou	2021-12-22	A/Hangzhou/01/2021	Hangzhou Center for Disease Control and Prevention	Hangzhou Center for Disease Control and Prevention	Li,J; Wang,HQ; Fang,YZ
EPI_ISL_80265	Europe / Russian Federation	2010-06	A/great crested grebe/Tyva/22/2010			Susloparov,I.M.; Silko,N.Y.; Sharshov,K.A.; Shestopalov,A.M.
EPI_ISL_80266	Asia / Bangladesh	2010	A/chicken/Bangladesh/1151-9/2010			Fusaro,A.; Schivo,A.; Khan,S.R.; Yamage,M.; Loth,L.; Giasuddin,M.; Samad,M.A.; Monne,I.; Cattoli,G.
EPI_ISL_80268	Asia / Bangladesh	2010	A/chicken/Bangladesh/1151-11/2010			Fusaro,A.; Schivo,A.; Khan,S.R.; Yamage,M.; Loth,L.; Giasuddin,M.; Samad,M.A.; Monne,I.; Cattoli,G.
EPI_ISL_80451	Africa / Egypt	2010-02	A/chicken/Egypt/1052g/2010			Arafa,A.M.; Hagag,N.M.; Abdullah,M.H.; Yehia,N.; Hassan,M.K.; Aly,M.M.
EPI_ISL_80462	Africa / Egypt	2010-03	A/chicken/Egypt/10159s/2010			Arafa,A.M.; Hagag,N.M.; Abdullah,M.H.; Yehia,N.; Hassan,M.K.; Aly,M.M.
EPI_ISL_80465	Asia / Cambodia	2006-03-21	A/Cambodia/Q0321176/2006			Buchy,P.; Mardy,S.
EPI_ISL_80466	Asia / Cambodia	2006-04-04	A/Cambodia/Q0405047/2006			Buchy,P.; Mardy,S.
EPI_ISL_80468	Asia / Cambodia	2006-02-21	A/duck/Cambodia/D2KC/2006			Buchy,P.; Mardy,S.; Vong,S.; San,S.
EPI_ISL_80484	Asia / Cambodia	2005-02-09	A/chicken/Cambodia/022LC1b/2005			Buchy,P.; Mardy,S.; San,S.
EPI_ISL_80489	Asia / Cambodia	2007-09-04	A/chicken/Cambodia/LC1AL/2007			Buchy,P.; Mardy,S.; San,S.
EPI_ISL_80490	Asia / Cambodia	2007-09-04	A/chicken/Cambodia/LC3AL/2007			Buchy,P.; Mardy,S.; San,S.
EPI_ISL_80491	Asia / Cambodia	2005	A/chicken/Cambodia/047LC3/2005			Buchy,P.; Mardy,S.
EPI_ISL_80494	Asia / Cambodia	2008-12-11	A/Cambodia/S1211394/2008			Buchy,P.; Mardy,S.
EPI_ISL_80655	Asia / Vietnam / Nam Dinh	2008	A/chicken/Vietnam/NCVD-002/2008	National Centre of Veterinary Diagnostics	Centers for Disease Control and Prevention	Davis,Todd; Rivailler,Pierre; Nguyen,Tung
EPI_ISL_80702	Asia / Vietnam / QUANG NAM	2008-12	A/duck/Vietnam/NCVD-140/2008	National Centre of Veterinary Diagnostics	Centers for Disease Control and Prevention	Davis,Todd; Rivailler,Pierre; Nguyen,Tung
EPI_ISL_80703	Asia / Vietnam / QUANG NAM	2008-12	A/duck/Vietnam/NCVD-141/2008	National Centre of Veterinary Diagnostics	Centers for Disease Control and Prevention	Davis,Todd; Rivailler,Pierre; Nguyen,Tung
EPI_ISL_808250	Europe / Hungary / Bacs-Kiskun	2020-04-11	A/Duck/Hungary/18358/2020	National Food Chain Safety Office Veterinary Diagnostic Directorate Laboratory for Molecular Biology	National Food Chain Safety Office, Hungary	Katalin,Szentp√°li-Gavall√©r;Krisztina,Ursu;√Åd√°m,B√°lint;P√©ter,Malik
EPI_ISL_80888	North America / United States	2007	A/environment/New York/483238/2007			Kim,L.M.; Scott,M.A.; Suarez,D.L.; Spackman,E.; Swayne,D.E.; Senne,D.A.; Afonso,C.L.
EPI_ISL_80925	Asia / Hong Kong (SAR)	2007	A/avian/Hong Kong/2065/2007			Kim,L.M.; Scott,M.A.; Suarez,D.L.; Spackman,E.; Swayne,D.E.; Afonso,C.L.
EPI_ISL_80929	Asia / Hong Kong (SAR)	2007	A/avian/Hong Kong/1993/2007			Kim,L.M.; Scott,M.A.; Suarez,D.L.; Spackman,E.; Swayne,D.E.; Afonso,C.L.
EPI_ISL_8103	Asia / Malaysia	2007	A/chicken/Malaysia/5223/2007
EPI_ISL_811146	Europe / Hungary / Csongrad megye	2020-04-30	A/Turkey/Hungary/21753/2020	National Food Chain Safety Office Veterinary Diagnostic Directorate Laboratory for Molecular Biology	National Food Chain Safety Office, Hungary	Katalin,Szentp√°li-Gavall√©r;Krisztina,Ursu;√Åd√°m,B√°lint;P√©ter,Malik
EPI_ISL_81482	Africa / Egypt	2010-01-31	A/chicken/Egypt/2095-65/2010	Istituto Zooprofilattico Sperimentale Delle Venezie	Istituto Zooprofilattico Sperimentale Delle Venezie
EPI_ISL_81528	Asia / India	2009-02-15	A/chicken/West Bengal/162642/2009			Tosh,C.; Behera,P.; Nagarajan,S.; Murugkar,H.V.; Dubey,S.C.
EPI_ISL_81530	Asia / India	2008-03-23	A/chicken/West Bengal/100879/2008			Tosh,C.; Jain,R.; Nagarajan,S.; Murugkar,H.V.; Tosh,C.
EPI_ISL_81535	Asia / India	2008-12	A/chicken/West Bengal/142121/2008			Tosh,C.; Nagarajan,S.; Murugkar,H.V.; Jain,R.; Kulkarni,D.D.; Dubey,S.C.
EPI_ISL_81582	Asia / India	2010-01-12	A/chicken/West Bengal/239020/2010			Tosh,C.; Jain,R.; Nagarajan,S.; Murugkar,H.V.; Dubey,S.C.
EPI_ISL_81583	Asia / India	2010-01-12	A/chicken/West Bengal/239022/2010			Tosh,C.; Jain,R.; Nagarajan,S.; Murugkar,H.V.; Dubey,S.C.
EPI_ISL_82216	Asia / Mongolia	2009-05	A/whooper swan/Mongolia/5/2009			Kang,H.-M.; Batchuluun,D.; Kim,M.-C.; Choi,J.-G.; Erdene-Ochir,T.-O.; Paek,M.-R.; Sugir,T.; Sodnomdarjaa,R.; Kwon,J.-H.
EPI_ISL_82496	Asia / Japan	2006	A/duck/Tsukuba/541/2006			Tsukamoto,K.; Shishido,M.
EPI_ISL_833488	Europe / Hungary / Bacs-Kiskun	2020-04-18	A/Turkey/Hungary/19338/2020	National Food Chain Safety Office Veterinary Diagnostic Directorate Laboratory for Molecular Biology	National Food Chain Safety Office, Hungary	Katalin,Szentp√°li-Gavall√©r;Krisztina,Ursu;√Åd√°m,B√°lint;P√©ter,Malik
EPI_ISL_833582	Europe / Hungary / Bacs-Kiskun	2020-04-22	A/Goose/Hungary/19953/2020	National Food Chain Safety Office Veterinary Diagnostic Directorate Laboratory for Molecular Biology	National Food Chain Safety Office, Hungary	Katalin,Szentp√°li-Gavall√©r;Krisztina,Ursu;√Åd√°m,B√°lint;P√©ter,Malik
EPI_ISL_83693	Asia / Turkey / Agri Province	2005-12-10	A/Pigeon/Turkey-Agri/09rs2841-8/2005	Istituto Zooprofilattico Sperimentale Delle Venezie	Istituto Zooprofilattico Sperimentale Delle Venezie	Schivo,A.; Valastro,V.; Monne,I.; Coven,F.; Fusaro,A.; Dakman,A.; Akcadag,B.; Salviato,A.; DeBattisti,C.; Capua,I.; Cattoli,G.
EPI_ISL_83699	Asia / Turkey / Batman Province	2007-02	A/Chicken/Turkey-Batman/09rs2842-92/2007	Istituto Zooprofilattico Sperimentale Delle Venezie	Istituto Zooprofilattico Sperimentale Delle Venezie	Schivo,A.; Valastro,V.; Monne,I.; Coven,F.; Fusaro,A.; Dakman,A.; Akcadag,B.; Salviato,A.; DeBattisti,C.; Capua,I.; Cattoli,G.
EPI_ISL_83700	Asia / Turkey / Edirne Province	2008-03-14	A/Chicken/Turkey-Edirne/09rs2843-5/2008	Istituto Zooprofilattico Sperimentale Delle Venezie	Istituto Zooprofilattico Sperimentale Delle Venezie	Schivo,A.; Valastro,V.; Monne,I.; Coven,F.; Fusaro,A.; Dakman,A.; Akcadag,B.; Salviato,A.; DeBattisti,C.; Capua,I.; Cattoli,G.
EPI_ISL_84551	North America / United States	2007-02-03	A/cinnamon teal/California/JN1504/2007			The NIAID Influenza Genome Sequencing Consortium
EPI_ISL_84556	Europe / Sweden	2003	A/mallard/Sweden/74/2003			The NIAID Influenza Genome Sequencing Consortium
EPI_ISL_84599	Asia / Israel	2010-05	A/emu/Israel/552/2010			Shkoda,I.; Lapin,K.; Raibstein,I.; Davidson,I.; Inbar,A.; Perk,S.
EPI_ISL_84604	Europe / Russian Federation	2010-06-22	A/grebe/Tyva/2/2010			Shlyapnikova,O.V.; Prilipov,A.G.; Poglazov,A.B.
EPI_ISL_84616	North America / United States	2007-05-22	A/ruddy turnstone/Delaware/103/2007			The NIAID Influenza Genome Sequencing Consortium
EPI_ISL_846623	Europe / Poland / Pomeranian Voivodeship / pomorskie	2020-12-16	A/swan/Poland/MB141/2020(H5N8)	National Veterinary Research Institut Poland, PIWet-PIB	National Veterinary Research Institut Poland, PIWet-PIB	Swieton, E.; Smietanka, K.
EPI_ISL_84853	Asia / Cambodia	2005-04-07	A/Cambodia/408008/2005			Buchy,P.; Fourment,M.; Mardy,S.; Sorn,S.; Holl,D.; Ly,S.; Vong,S.; Enouf,V.; Peiris,J.S.M.; van der Werf,S.
EPI_ISL_85177	North America / United States	2008-10-26	A/American black duck/Illinois/08OS2688/2008			The NIAID Influenza Genome Sequencing Consortium
EPI_ISL_87083	Asia / Turkey / Agri	2005-12-11	A/Chicken/Turkey-Agri/09rs2841-10/2005	Istituto Zooprofilattico Sperimentale Delle Venezie	Istituto Zooprofilattico Sperimentale Delle Venezie	Schivo,A.; Valastro,V.; Monne,I.; Coven,F.; Fusaro,A.; Dakman,A.; Akcadag,B.; Salviato,A.; DeBattisti,C.; Capua,I.; Cattoli,G.
EPI_ISL_87098	Asia / Turkey / Erzurum	2006-01-23	A/Avian/Turkey-Erzurum/09rs2841-46/2006	Istituto Zooprofilattico Sperimentale Delle Venezie	Istituto Zooprofilattico Sperimentale Delle Venezie	Schivo,A.; Valastro,V.; Monne,I.; Coven,F.; Fusaro,A.; Dakman,A.; Akcadag,B.; Salviato,A.; DeBattisti,C.; Capua,I.; Cattoli,G.
EPI_ISL_87126	Asia / Turkey / Tunceli	2006-02-14	A/Chicken/Turkey-Tunceli/09rs2841-103/2006	Istituto Zooprofilattico Sperimentale Delle Venezie	Istituto Zooprofilattico Sperimentale Delle Venezie	Schivo,A.; Valastro,V.; Monne,I.; Coven,F.; Fusaro,A.; Dakman,A.; Akcadag,B.; Salviato,A.; DeBattisti,C.; Capua,I.; Cattoli,G.
EPI_ISL_87136	Asia / Turkey / Batman	2006-03-09	A/Turkey/Turkey/Batman/09rs2841-120/2006	Istituto Zooprofilattico Sperimentale Delle Venezie	Istituto Zooprofilattico Sperimentale Delle Venezie	Schivo,A.; Valastro,V.; Monne,I.; Coven,F.; Fusaro,A.; Dakman,A.; Akcadag,B.; Salviato,A.; DeBattisti,C.; Capua,I.; Cattoli,G.
EPI_ISL_87137	Asia / Turkey / Batman	2007-02-15	A/Chicken/Turkey-Batman/09rs2842-90/2007	Istituto Zooprofilattico Sperimentale Delle Venezie	Istituto Zooprofilattico Sperimentale Delle Venezie	Schivo,A.; Valastro,V.; Monne,I.; Coven,F.; Fusaro,A.; Dakman,A.; Akcadag,B.; Salviato,A.; DeBattisti,C.; Capua,I.; Cattoli,G.
EPI_ISL_87140	Asia / Turkey / Diyarbakir	2007-02-15	A/Chicken/Turkey-Diyarbakir/09rs2842-94/2007	Istituto Zooprofilattico Sperimentale Delle Venezie	Istituto Zooprofilattico Sperimentale Delle Venezie	Schivo,A.; Valastro,V.; Monne,I.; Coven,F.; Fusaro,A.; Dakman,A.; Akcadag,B.; Salviato,A.; DeBattisti,C.; Capua,I.; Cattoli,G.
EPI_ISL_87143	Asia / Turkey / Batman	2007-02-15	A/Turkey/Turkey/Batman/09rs2842-107/2007	Istituto Zooprofilattico Sperimentale Delle Venezie	Istituto Zooprofilattico Sperimentale Delle Venezie	Schivo,A.; Valastro,V.; Monne,I.; Coven,F.; Fusaro,A.; Dakman,A.; Akcadag,B.; Salviato,A.; DeBattisti,C.; Capua,I.; Cattoli,G.
EPI_ISL_87144	Asia / Turkey / Batman	2007-02-15	A/Chicken/Turkey-Batman/09rs2842-109/2007	Istituto Zooprofilattico Sperimentale Delle Venezie	Istituto Zooprofilattico Sperimentale Delle Venezie	Schivo,A.; Valastro,V.; Monne,I.; Coven,F.; Fusaro,A.; Dakman,A.; Akcadag,B.; Salviato,A.; DeBattisti,C.; Capua,I.; Cattoli,G.
EPI_ISL_87149	Asia / Turkey / Sakarya	2008-02-04	A/Chicken/Turkey-Sakarya/09rs2843-2/2008	Istituto Zooprofilattico Sperimentale Delle Venezie	Istituto Zooprofilattico Sperimentale Delle Venezie	Schivo,A.; Valastro,V.; Monne,I.; Coven,F.; Fusaro,A.; Dakman,A.; Akcadag,B.; Salviato,A.; DeBattisti,C.; Capua,I.; Cattoli,G.
EPI_ISL_87151	Asia / Turkey / Sakarya	2008-02-07	A/Chicken/Turkey-Sakarya/09rs2843-4/2008	Istituto Zooprofilattico Sperimentale Delle Venezie	Istituto Zooprofilattico Sperimentale Delle Venezie	Schivo,A.; Valastro,V.; Monne,I.; Coven,F.; Fusaro,A.; Dakman,A.; Akcadag,B.; Salviato,A.; DeBattisti,C.; Capua,I.; Cattoli,G.
EPI_ISL_87159	Asia / Turkey / Batman	2007-02-15	A/Sparrow/Turkey-Batman/09rs2842-104/2007	Istituto Zooprofilattico Sperimentale Delle Venezie	Istituto Zooprofilattico Sperimentale Delle Venezie	Schivo,A.; Valastro,V.; Monne,I.; Coven,F.; Fusaro,A.; Dakman,A.; Akcadag,B.; Salviato,A.; DeBattisti,C.; Capua,I.; Cattoli,G.
EPI_ISL_8767096	Asia / China / Sanyuan	2017	A/Fujian-Sanyuan/21099/2017	CSL Ltd	WHO Collaborating Centre for Reference and Research on Influenza	Deng,Y-M; Iannello,P; Lau,H; Spirason,N; Moselen,J; Aziz,A; Komadina,N.
EPI_ISL_877035	Asia / Lao, People's Democratic Republic	2020-10-16	A/Laos/2121/2020	National Center for Laboratory and Epidemiology	Centers for Disease Control and Prevention
EPI_ISL_8799552	Europe / United Kingdom	2021-12-26	A/England/215201407/2021	UK Health Security Agency - Colindale	UK Health Security Agency (UKHSA)	UKHSA, Respiratory Virus Unit
EPI_ISL_89377	Asia / Korea, Republic of	2010-12-29	A/mandarin duck/Korea/K10-485/2010			Lee,D.-H.; Park,J.-K.; Youn,H.-N.; Lee,Y.-N.; Lim,T.-H.; Kim,M.-S.; Lee,J.-B.; Park,S.-Y.; Choi,I.-S.; Song,C.-S.
EPI_ISL_90161	Asia / Bhutan	2010-02-20	A/chicken/Bhutan/248009/2010			Dubey,S.C.; Tosh,C.; Dahal,N.; Nagarajan,S.; Murugkar,H.V.; Jain,R.; Patil,S.; Rinzin,K.; Sharma,B.; Kulkarni,D.
EPI_ISL_90162	Asia / Bhutan	2010-02-19	A/chicken/Bhutan/248015/2010			Dubey,S.C.; Tosh,C.; Dahal,N.; Nagarajan,S.; Murugkar,H.V.; Jain,R.; Patil,S.; Rinzin,K.; Sharma,B.; Kulkarni,D.
EPI_ISL_90372	Asia / Japan	2011-03	A/duck/Fukushima/16/2011			Hatamachi,J.; Kida,H.; Sakoda,Y.; Okamatsu,M.
EPI_ISL_91349	Asia / Indonesia	2007-06-20	A/chicken/Badung/BBVD-302/2007			Soegiarto,S.; Santhia,K.; Suatmodjo,M.; Axell,A.; Selleck,P.; Davies,K.R.; Stevens,V.; Kim,M.; Daniels,P.; Wong,F.Y.K.
EPI_ISL_91372	Asia / Indonesia	2007-03-27	A/chicken/Denpasar/BBVD-145/2007			Soegiarto,S.; Santhia,K.; Suatmodjo,M.; Axell,A.; Selleck,P.; Davies,K.R.; Stevens,V.; Kim,M.; Daniels,P.; Wong,F.Y.K.
EPI_ISL_91397	Asia / Indonesia	2006-08-04	A/chicken/Jembrana/BBVD-300/2006			Soegiarto,S.; Santhia,K.; Suatmodjo,M.; Axell,A.; Selleck,P.; Davies,K.R.; Stevens,V.; Kim,M.; Daniels,P.; Wong,F.Y.K.
EPI_ISL_91431	Asia / Pakistan	2008	A/chicken/Pakistan/SPVC-1/2008			Wasilenko,J.; Khan,T.A.; Ahmed,A.; Rehmani,S.F.; Lone,N.A.; Pantin-Jackwood,M.; Swayne,D.E.
EPI_ISL_91432	Asia / Pakistan	2008	A/chicken/Pakistan/SPVC-15/2008			Wasilenko,J.; Khan,T.A.; Ahmed,A.; Rehmani,S.F.; Lone,N.A.; Pantin-Jackwood,M.; Swayne,D.E.
EPI_ISL_91435	Asia / Pakistan	2007	A/chicken/Pakistan/SPVC-7/2007			Wasilenko,J.; Khan,T.A.; Ahmed,A.; Rehmani,S.F.; Lone,N.A.; Pantin-Jackwood,M.; Swayne,D.E.
EPI_ISL_91436	Asia / Pakistan	2008	A/chicken/Pakistan/SPVC-7/2008			Wasilenko,J.; Khan,T.A.; Ahmed,A.; Rehmani,S.F.; Lone,N.A.; Pantin-Jackwood,M.; Swayne,D.E.
EPI_ISL_91437	Asia / Pakistan	2007	A/chicken/Pakistan/SPVC-8/2007			Wasilenko,J.; Khan,T.A.; Ahmed,A.; Rehmani,S.F.; Lone,N.A.; Pantin-Jackwood,M.; Swayne,D.E.
EPI_ISL_91441	Asia / Indonesia	2008-01-22	A/chicken/Sleman/BBVW-28-95/2008			Wibawa,H.; Usman,T.B.; Junaidi,A.; Poermadjaja,B.; Suatmodjo,M.; Davies,K.R.; Stevens,V.; Selleck,P.; Daniels,P.; Wong,F.Y.K.
EPI_ISL_91446	Asia / Indonesia	2008-01-26	A/chicken/Sleman/BBVW-70-1083/2008			Wibawa,H.; Usman,T.B.; Junaidi,A.; Poermadjaja,B.; Suatmodjo,M.; Davies,K.R.; Stevens,V.; Selleck,P.; Daniels,P.; Wong,F.Y.K.
EPI_ISL_91447	Asia / Indonesia	2008-01-27	A/chicken/Sleman/BBVW-71-231/2008			Wibawa,H.; Usman,T.B.; Junaidi,A.; Poermadjaja,B.; Suatmodjo,M.; Davies,K.R.; Stevens,V.; Selleck,P.; Daniels,P.; Wong,F.Y.K.
EPI_ISL_91448	Asia / Indonesia	2008-01-27	A/chicken/Sleman/BBVW-71-236/2008			Wibawa,H.; Usman,T.B.; Junaidi,A.; Poermadjaja,B.; Suatmodjo,M.; Davies,K.R.; Stevens,V.; Selleck,P.; Daniels,P.; Wong,F.Y.K.
EPI_ISL_91503	Asia / Vietnam	2009-04-18	A/chicken/Vietnam/20390/2009			Hanna,A.; To,T.L.; Tong,H.; Shell,W.; Coward,V.J.; Banks,J.; Brown,I.H.; Slomka,M.J.
EPI_ISL_91512	Asia / Vietnam	2009-04-29	A/chicken/Vietnam/27310/2009			Hanna,A.; To,T.L.; Tong,H.; Shell,W.; Coward,V.J.; Banks,J.; Brown,I.H.; Slomka,M.J.
EPI_ISL_91521	Asia / Indonesia	2007-09-21	A/duck/Bantul/BBVW-678-24404/2007			Wibawa,H.; Usman,T.B.; Junaidi,A.; Poermadjaja,B.; Suatmodjo,M.; Davies,K.R.; Stevens,V.; Selleck,P.; Daniels,P.; Wong,F.Y.K.
EPI_ISL_91540	Asia / Indonesia	2007-09-21	A/duck/Magelang/BBVW-680-41052/2007			Wibawa,H.; Usman,T.B.; Junaidi,A.; Poermadjaja,B.; Suatmodjo,M.; Davies,K.R.; Stevens,V.; Selleck,P.; Daniels,P.; Wong,F.Y.K.
EPI_ISL_93031	Asia / Pakistan	2006-04-18	A/chicken/Lahore/NARC-3320/2006			Siddique,N.; Abbas,M.A.; Ahmed,Z.; Naeem,K.; Malik,S.A.; Webster,R.G.; Franks,J.S.
EPI_ISL_93252	Asia / Indonesia	2010-06	A/chicken/Indonesia/D10014/2010			Shinya,K.; Poetranto,E.D.; Yamaoka,M.
EPI_ISL_93636	Asia / Korea, Republic of	2011-01	A/Mallard duck/Korea/W404/2011			Kwon,H.-I.; Song,M.-S.; Pascua,P.N.; Baek,Y.H.; Choi,Y.K.
EPI_ISL_93807	Asia / Japan	2010-10-14	A/duck/Hokkaido/WZ101/2010			Kajihara,M.; Matsuno,K.; Simulundu,E.; Muramatsu,M.; Noyori,O.; Manzoor,R.; Nakayama,E.; Igarashi,M.; Tomabechi,D.; Takada,A.
EPI_ISL_93808	Asia / Japan / Hokkaido	2010-10-14	A/duck/Hokkaido/WZ83/2010			Kajihara,M.; Matsuno,K.; Simulundu,E.; Muramatsu,M.; Noyori,O.; Manzoor,R.; Nakayama,E.; Igarashi,M.; Tomabechi,D.; Yoshida,R.; Okamatsu,M.; Sakoda,Y.; Ito,K.; Kida,H.; Takada,A.
EPI_ISL_94020	Asia / Thailand	2010-01-26	A/environment/Thailand/ICRC-6670/2010			Chaichoun,K.; Phonarknguen,R.; Chatsiriwech,J.; Suksai,P.; Sariya,L.; Wiriyarat,W.; Ratanakorn,P.; Auewarakul,P.; Puthavathana,P.; Thitithanyanont,A.; Suwanpakdee,S.; Yongyuttawichai,P.; Taowan,N.-A.
EPI_ISL_94021	Asia / Thailand	2010-03-24	A/chicken/Thailand/ICRC-7356/2010			Chaichoun,K.; Wiriyarat,W.; Ratanakorn,P.; Auewarakul,P.; Puthavathana,P.; Thitithanyanont,A.; Suwanpakdee,S.; Yongyuttawichai,P.; Taowan,N.-A.; Phonarknguen,R.; Chatsiriwech,J.; Suksai,P.; Sariya,L.
EPI_ISL_94022	Asia / Thailand	2010-03-24	A/chicken/Thailand/ICRC-7372/2010			Chaichoun,K.; Wiriyarat,W.; Ratanakorn,P.; Auewarakul,P.; Puthavathana,P.; Thitithanyanont,A.; Suwanpakdee,S.; Yongyuttawichai,P.; Taowan,N.-A.; Phonarknguen,R.; Chatsiriwech,J.; Suksai,P.; Sariya,L.
EPI_ISL_94027	Asia / Thailand	2003-12-30	A/openbill stork/Thailand/VSMU-12-BKK/2003			Chaichoun,K.; Phonaknguen,R.; Sariya,L.; Tangsudjai,S.; Phompiram,P.; Wiriyarat,W.; Ratanakorn,P.
EPI_ISL_94044	North America / Canada	2007-09-06	A/mallard/Ontario/26078/2007			The NIAID Influenza Genome Sequencing Consortium
EPI_ISL_94161	North America / United States	2009-07-27	A/mallard/California/5191/2009			The NIAID Influenza Genome Sequencing Consortium
EPI_ISL_94162	North America / United States	2009-07-23	A/mallard/California/5491/2009			The NIAID Influenza Genome Sequencing Consortium
EPI_ISL_94163	North America / United States	2009-08-04	A/mallard/California/5386/2009			The NIAID Influenza Genome Sequencing Consortium
EPI_ISL_94198	North America / United States	2007-12-02	A/cinnamon teal/California/HKWF1111C/2007			The NIAID Influenza Genome Sequencing Consortium
EPI_ISL_94230	North America / United States	2008-10-19	A/mallard/California/8834/2008			The NIAID Influenza Genome Sequencing Consortium
EPI_ISL_94329	Asia / China	2008-12-15	A/duck/Eastern China/008/2008			Gu,M.; Liu,W.; Zhao,G.; Xu,Q.; Zhang,W.; Zhang,X.; Cao,Y.; Li,Y.; Peng,D.; Liu,X.
EPI_ISL_94330	Asia / China	2009-01-15	A/duck/Eastern China/031/2009			Gu,M.; Liu,W.; Zhao,G.; Xu,Q.; Zhang,W.; Zhang,X.; Cao,Y.; Li,Y.; Peng,D.; Liu,X.
EPI_ISL_94926	North America / United States	2004	A/wood duck/Ohio/623/2004			Dugan,V.G.; Dunham,E.J.; Jin,G.; Sheng,Z.M.; Kaser,E.K.; Nolting,J.; Slemons,R.D.; Taubenberger,J.K.
EPI_ISL_94936	North America / United States	2006-08-02	A/environment/Maryland/1170/2006			Dugan,V.G.; Dunham,E.J.; Jin,G.; Sheng,Z.M.; Kaser,E.K.; Nolting,J.; Slemons,R.D.; Taubenberger,J.K.
EPI_ISL_95417	North America / United States	2009-10-06	A/mallard/Wisconsin/2576/2009			The NIAID Influenza Genome Sequencing Consortium
EPI_ISL_95430	North America / United States	2009-11-13	A/environment/Indiana/3599/2009			The NIAID Influenza Genome Sequencing Consortium
EPI_ISL_95431	North America / United States	2009-11-13	A/environment/Indiana/3596/2009			The NIAID Influenza Genome Sequencing Consortium
EPI_ISL_95811	Asia / Lao, People's Democratic Republic	2010-03	A/duck/Lao/986/2010			Sonnberg,S.; Phommachanh,P.; Naipospos,T.S.P.; McKenzie,J.; Chanthavisouk,C.; Pathammavong,S.; Darnell,D.; Meeduangchanh,P.; Rubrum,A.M.; Souriya,M.; Khambounheuang,B.; Webby,R.J.; Douangngeun,B.; Webster,R.G.
EPI_ISL_95817	Asia / Lao, People's Democratic Republic	2010-03	A/duck/Lao/968/2010			Sonnberg,S.; Phommachanh,P.; Naipospos,T.S.P.; McKenzie,J.; Chanthavisouk,C.; Pathammavong,S.; Darnell,D.; Meeduangchanh,P.; Rubrum,A.M.; Souriya,M.; Khambounheuang,B.; Webby,R.J.; Douangngeun,B.; Webster,R.G.
EPI_ISL_95818	Asia / Lao, People's Democratic Republic	2010-03	A/environment/Lao/964/2010			Sonnberg,S.; Phommachanh,P.; Naipospos,T.S.P.; McKenzie,J.; Chanthavisouk,C.; Pathammavong,S.; Darnell,D.; Meeduangchanh,P.; Rubrum,A.M.; Souriya,M.; Khambounheuang,B.; Webby,R.J.; Douangngeun,B.; Webster,R.G.
EPI_ISL_95823	Asia / Lao, People's Democratic Republic	2010-03	A/duck/Lao/567/2010			Sonnberg,S.; Phommachanh,P.; Naipospos,T.S.P.; McKenzie,J.; Chanthavisouk,C.; Pathammavong,S.; Darnell,D.; Meeduangchanh,P.; Rubrum,A.M.; Souriya,M.; Khambounheuang,B.; Webby,R.J.; Douangngeun,B.; Webster,R.G.
EPI_ISL_95832	Asia / Lao, People's Democratic Republic	2010-05	A/chicken/Lao/LH1B/2010			Sonnberg,S.; Phommachanh,P.; Naipospos,T.S.P.; McKenzie,J.; Chanthavisouk,C.; Pathammavong,S.; Darnell,D.; Meeduangchanh,P.; Rubrum,A.M.; Souriya,M.; Khambounheuang,B.; Webby,R.J.; Douangngeun,B.; Webster,R.G.
EPI_ISL_95836	Asia / Mongolia	2010-05-18	A/tundra swan/Mongolia/1T/2010			Leung,C.Y.; Gilbert,M.; Chow,K.-C.; Ho,C.-K.; Guan,Y.; Peiris,M.J.
EPI_ISL_95921	Asia / China	2009-12-22	A/environment/Chang Sha/25/2009			Zhang,R.S.; Ou,X.H.; Ye,W.
EPI_ISL_95929	Asia / China	2009-07-03	A/environment/Chang Sha/3/2009			Zhang,R.S.; Ou,X.H.; Ye,W.
EPI_ISL_96737	Asia / Bhutan	2010-02-17	A/chicken/Bhutan/248007/2010			Dubey,S.C.; Tosh,C.; Dahal,N.; Nagarajan,S.; Murugkar,H.V.; Jain,R.; Katare,M.; Patil,S.; Rinzin,K.; Sharma,B.; Kulkarni,D.
EPI_ISL_96738	Asia / Bhutan	2010-02-17	A/chicken/Bhutan/248006/2010			Dubey,S.C.; Tosh,C.; Dahal,N.; Nagarajan,S.; Murugkar,H.V.; Jain,R.; Katare,M.; Patil,S.; Rinzin,K.; Sharma,B.; Kulkarni,D.
EPI_ISL_96743	Asia / Nepal	2010-11	A/chicken/Nepal/5-1cl/2010			Damodar,S.; Shell,W.; Manvell,R.; Focosi-Shyman,R.; Alton,B.; Barrass,L.; Russell,C.; Reid,S.
EPI_ISL_96744	Asia / Nepal	2010-03	A/chicken/Nepal/105/2010			Damodar,S.; Shell,W.; Manvell,R.; Focosi-Shyman,R.; Alton,B.; Barrass,L.; Russell,C.; Reid,S.
EPI_ISL_96746	Asia / Nepal	2010-03	A/chicken/Nepal/115/2010			Damodar,S.; Shell,W.; Manvell,R.; Focosi-Shyman,R.; Alton,B.; Barrass,L.; Russell,C.; Reid,S.
EPI_ISL_96748	Asia / Nepal	2010-02	A/chicken/Nepal/A136/2010			Damodar,S.; Shell,W.; Manvell,R.; Focosi-Shyman,R.; Alton,B.; Barrass,L.; Russell,C.; Reid,S.
EPI_ISL_96749	Asia / Nepal	2010-02	A/chicken/Nepal/A135/2010			Damodar,S.; Shell,W.; Manvell,R.; Focosi-Shyman,R.; Alton,B.; Barrass,L.; Russell,C.; Reid,S.
EPI_ISL_96751	Asia / Nepal	2010-02	A/duck/Nepal/PTS58/2010			Damodar,S.; Shell,W.; Manvell,R.; Focosi-Shyman,R.; Alton,B.; Barrass,L.; Russell,C.; Reid,S.
EPI_ISL_96805	Asia / Israel	2011-03-02	A/turkey/Jenin/341/2011			Shkoda,I.; Lapin,K.; Davidson,I.; Perk,S.; Panshin,A.
EPI_ISL_96806	Asia / Israel	2011-03-06	A/turkey/Israel/362/2011			Shkoda,I.; Lapin,K.; Davidson,I.; Perk,S.; Panshin,A.
EPI_ISL_96859	Asia / China	2011-02	A/duck/Zhejiang/224/2011			Wu,H.; Wu,N.
EPI_ISL_9775	Asia / China	2000	A/Goose/Huadong/1/2000
EPI_ISL_98133	Africa / Egypt	2011-03-15	A/duck/Egypt/11246S/2011			Arafa,A.; Hagag,N.; Yehia,N.; Adel,A.; Elhusseiny,M.; Mehana,O.; Mady,W.; Samir,A.; Nageeb,M.; Selim,A.; Hassan,M.; Hussein,H.; Suarez,D.; Spackman,E.; Swayne,D.; Aly,M.
EPI_ISL_98144	Africa / Egypt	2011-02-28	A/duck/Egypt/1110AF/2011			Arafa,A.; Hagag,N.; Yehia,N.; Adel,A.; Elhusseiny,M.; Mehana,O.; Mady,W.; Samir,A.; Nageeb,M.; Selim,A.; Hassan,M.; Hussein,H.; Suarez,D.; Spackman,E.; Swayne,D.; Aly,M.
EPI_ISL_98159	Africa / Egypt	2011-01-22	A/chicken/Egypt/1146SF/2011			Arafa,A.; Hagag,N.; Yehia,N.; Adel,A.; Elhusseiny,M.; Mehana,O.; Mady,W.; Samir,A.; Nageeb,M.; Selim,A.; Hassan,M.; Hussein,H.; Suarez,D.; Spackman,E.; Swayne,D.; Aly,M.
EPI_ISL_98384	Asia / Bangladesh	2011	A/chicken/Bangladesh/11rs1984-29/2011			Fusaro,A.; Salviato,A.; Monne,I.; Yamage,M.; Giasuddin,M.; Khan,S.R.; Cattoli,G.
EPI_ISL_98385	Asia / Bangladesh	2011	A/chicken/Bangladesh/11rs1984-28/2011			Fusaro,A.; Salviato,A.; Monne,I.; Yamage,M.; Giasuddin,M.; Khan,S.R.; Cattoli,G.
EPI_ISL_98386	Asia / Bangladesh	2011	A/chicken/Bangladesh/11rs1984-27/2011			Fusaro,A.; Salviato,A.; Monne,I.; Yamage,M.; Giasuddin,M.; Khan,S.R.; Cattoli,G.
EPI_ISL_98394	Asia / Bangladesh	2011	A/crow/Bangladesh/11rs1984-11/2011			Fusaro,A.; Salviato,A.; Monne,I.; Yamage,M.; Giasuddin,M.; Khan,S.R.; Cattoli,G.
EPI_ISL_985200	Asia / Korea, Republic of / CB	2020-12-22	A/duck/Korea/H509/2020	Animal and Plant Quarantine Agency (APQA)	Animal and Plant Quarantine Agency (S-2158)
EPI_ISL_985202	Asia / Korea, Republic of / JB	2020-12-23	A/duck/Korea/H514/2020	Animal and Plant Quarantine Agency (APQA)	Animal and Plant Quarantine Agency (S-2158)
EPI_ISL_98556	Asia / Indonesia / Central Java / Kudus	2009	A/chicken/Kudus/BBVW-1186-IX/2009	Disease Investigation Centre Wates (BBVW)	CSIRO Australian Animal Health Laboratory	Dhamawan,Rama; Usman,Tri Bhakti; Junaidi,Akhmad; Suatmodjo,Musny; Bruce,Kerri; Davies,Kelly R; Stevens,Vittoria; Kim,Mia; Daniels,Peter; Wong,Frank YK
EPI_ISL_98558	Asia / Indonesia / Central Java / Banyumas	2008	A/chicken/Banyumas/BBVW-1555b-XII/2008	Disease Investigation Centre Wates (BBVW)	CSIRO Australian Animal Health Laboratory	Dhamawan,Rama; Usman,Tri Bhakti; Junaidi,Akhmad; Suatmodjo,Musny; Bruce,Kerri; Davies,Kelly R; Stevens,Vittoria; Kim,Mia; Daniels,Peter; Wong,Frank YK
EPI_ISL_98561	Asia / Indonesia / Central Java / Temanggung	2009	A/chicken/Temanggung/BBVW-1203b-VIII/2009	Disease Investigation Centre Wates (BBVW)	CSIRO Australian Animal Health Laboratory	Dhamawan,Rama; Usman,Tri Bhakti; Junaidi,Akhmad; Suatmodjo,Musny; Bruce,Kerri; Davies,Kelly R; Stevens,Vittoria; Kim,Mia; Daniels,Peter; Wong,Frank YK
EPI_ISL_98564	Asia / Indonesia / Yogyakarta Special Region / Sleman	2010	A/chicken/Sleman/BBVW-180-III/2010	Disease Investigation Centre Wates (BBVW)	CSIRO Australian Animal Health Laboratory	Dhamawan,Rama; Usman,Tri Bhakti; Junaidi,Akhmad; Suatmodjo,Musny; Bruce,Kerri; Davies,Kelly R; Stevens,Vittoria; Kim,Mia; Daniels,Peter; Wong,Frank YK
EPI_ISL_98573	Asia / Indonesia / West Sumatra / Agam	2009	A/chicken/Agam/BPPVRII-142/2009	Disease Investigation Centre Regional II Bukittinggi (BPPVRII)	CSIRO Australian Animal Health Laboratory	Miswati,Yuli; Yulfitria,.; Azfirman,.; Suatmodjo,Musny; Bruce,Kerri; Davies,Kelly R; Stevens,Vittoria; Kim,Mia; Daniels,Peter; Wong,Frank YK
EPI_ISL_98575	Asia / Indonesia / West Sumatra / Agam	2009	A/chicken/Agam/BPPVRII-682/2009	Disease Investigation Centre Regional II Bukittinggi (BPPVRII)	CSIRO Australian Animal Health Laboratory	Miswati,Yuli; Yulfitria,.; Azfirman,.; Suatmodjo,Musny; Bruce,Kerri; Davies,Kelly R; Stevens,Vittoria; Kim,Mia; Daniels,Peter; Wong,Frank YK
EPI_ISL_98576	Asia / Indonesia / West Sumatra / Tanah Datar	2009	A/chicken/Tanah Datar/BPPVRII-770/2009	Disease Investigation Centre Regional II Bukittinggi (BPPVRII)	CSIRO Australian Animal Health Laboratory	Miswati,Yuli; Yulfitria,.; Azfirman,.; Suatmodjo,Musny; Bruce,Kerri; Davies,Kelly R; Stevens,Vittoria; Kim,Mia; Daniels,Peter; Wong,Frank YK
EPI_ISL_98577	Asia / Indonesia / Central Java / Klaten	2010	A/quail/Klaten/BBVW-110-II/2010	Disease Investigation Centre Wates (BBVW)	CSIRO Australian Animal Health Laboratory	Dhamawan,Rama; Usman,Tri Bhakti; Junaidi,Akhmad; Suatmodjo,Musny; Bruce,Kerri; Davies,Kelly R; Stevens,Vittoria; Kim,Mia; Daniels,Peter; Wong,Frank YK
EPI_ISL_98719	Asia / Cambodia	2008-03-07	A/chicken/Cambodia/67F8/2008			Buchy,P.; Mardy,S.; San,S.
EPI_ISL_98720	Asia / Cambodia	2008-03-07	A/chicken/Cambodia/67F1/2008			Buchy,P.; Mardy,S.; San,S.
EPI_ISL_98722	Asia / Cambodia	2010-04-23	A/chicken/Cambodia/PV025LC4/2010			Buchy,P.; Mardy,S.; San,S.
EPI_ISL_98726	Asia / Cambodia	2010-02-10	A/duck/Cambodia/TK007D5T/2010			Buchy,P.; Mardy,S.; San,S.
EPI_ISL_98727	Asia / Cambodia	2010-02-10	A/duck/Cambodia/TK007D1C/2010			Buchy,P.; Mardy,S.; San,S.
EPI_ISL_98728	Asia / Cambodia	2010-01-28	A/chicken/Cambodia/TKCMB1F/2010			Buchy,P.; Mardy,S.; San,S.
EPI_ISL_98729	Asia / Cambodia	2010-01-28	A/chicken/Cambodia/TKCMB8F/2010			Buchy,P.; Mardy,S.; San,S.
EPI_ISL_98731	Asia / Cambodia	2010-02-12	A/duck/Cambodia/TK05D12T/2010			Buchy,P.; Mardy,S.; San,S.
EPI_ISL_98733	Asia / Cambodia	2009-12-18	A/chicken/Cambodia/TLC2/2009			Buchy,P.; Mardy,S.; San,S.
EPI_ISL_98734	Asia / Cambodia	2009-12-18	A/chicken/Cambodia/TLC1/2009			Buchy,P.; Mardy,S.; San,S.
EPI_ISL_98735	Asia / Cambodia	2008-03-07	A/chicken/Cambodia/67F4/2008			Buchy,P.; Mardy,S.; San,S.
EPI_ISL_98736	Asia / Cambodia	2011-06-06	A/Cambodia/V0606311/2011			Buchy,P.; Mardy,S.
EPI_ISL_98740	Asia / Cambodia	2011-02-03	A/Cambodia/V0203306/2011			Buchy,P.; Mardy,S.
EPI_ISL_98885	Asia / Mongolia	2011-08	A/duck/Mongolia/195/2011			Nishi,T.; Okamatsu,M.; Sakoda,Y.; Hiroshi,K.
EPI_ISL_98886	Asia / Mongolia	2011-08	A/duck/Mongolia/194/2011			Nishi,T.; Okamatsu,M.; Sakoda,Y.; Hiroshi,K.
EPI_ISL_98903	Asia / Japan	2011-02-09	A/mandarin duck/Oita/4402B056/2011			Mimura,W.; Soda,K.; Usui,T.; Ito,H.; Ito,T.
EPI_ISL_9913	Asia / China / Guangxi Zhuang Autonomous Region	2004	A/chicken/Guangxi/2448/2004
EPI_ISL_9942	Asia / China	2004	A/grey heron/Hong Kong/728/2004
EPI_ISL_9946	Asia / Malaysia	2004	A/chicken/Malaysia/5858/2004
EPI_ISL_9949	Asia / Indonesia / Central Java / Kabupaten Wonosobo	2003	A/chicken/Wonosobo/BPPV4/2003
EPI_ISL_9951	Asia / Indonesia	2004	A/chicken/Kulon Progo/BBVet-XII-1/2004
EPI_ISL_9954	Asia / Malaysia	2004	A/quail/Malaysia/6309/2004
EPI_ISL_99540	Europe / Belgium / West-Vlaanderen	2010-01-27	A/Larus argentatus/Belgium/02936cls9/2010	Veterinary and Agrochemical Research Centre CODA-CERVA	Veterinary and Agrochemical Research Centre CODA-CERVA	Van Borm,S.; Rosseel,T.; Lambrecht,B.; Vangeluwe,D.; Vandenbussche,F.; van den Berg,T.
EPI_ISL_9959	Asia / China	2004	A/grey heron/Hong Kong/837/2004
EPI_ISL_9960	Asia / China	2005	A/Chinese pond heron/Hong Kong/18/2005
EPI_ISL_9967	Europe / Russian Federation / Kurgan Oblast	2005	A/chicken/Kurgan/3/2005
